# Supplementary material for: 4-(3-Carb­oxy­phen­yl)pyridinium nitrate
Source: Acta Crystallogr Sect E Struct Rep Online. 2012 Apr 6;68(Pt 5):o1322. doi: 10.1107/S1600536812013918 (PMC3344461; doi:10.1107/S1600536812013918)
Supplement: Supplementary file 2 [file e-68-o1322-Isup2.hkl]

# 
# h,k,l, Fc-squared, Fo-squared, sigma(Fo-squared) and status flag 
# 
data_I
_shelx_title ' shelxl in P-1' 
_shelx_refln_list_code          4 
_shelx_F_calc_maximum      103.06 
_exptl_crystal_F_000       272.00 
_reflns_d_resolution_high  0.8107 
 
loop_ 
 _symmetry_equiv_pos_as_xyz 
 'x, y, z' 
 '-x, -y, -z' 
 
_cell_length_a     5.2545 
_cell_length_b     7.0617 
_cell_length_c    16.4691 
_cell_angle_alpha  97.390 
_cell_angle_beta   92.965 
_cell_angle_gamma 106.046 
 
_shelx_F_squared_multiplier     1.000 
 
loop_ 
 _refln_index_h 
 _refln_index_k 
 _refln_index_l 
 _refln_F_squared_calc 
 _refln_F_squared_meas 
 _refln_F_squared_sigma 
 _refln_observed_status 
   1   0   0      256.64      268.61     13.57 o 
   2   0   0      525.17      521.62     24.93 o 
   3   0   0      375.26      391.48     12.36 o 
   4   0   0       26.51       25.84      4.30 o 
   5   0   0       36.66       37.60      6.63 o 
   6   0   0        0.51        6.22      6.22 o 
  -6   1   0       17.08       14.11      5.07 o 
  -5   1   0      104.33      111.72      6.12 o 
  -4   1   0        3.59        3.50      2.74 o 
  -3   1   0        7.62        7.00      2.17 o 
  -2   1   0      114.57      133.48      4.78 o 
  -1   1   0      416.35      492.66      6.75 o 
   0   1   0      799.56      701.37      4.87 o 
   1   1   0      328.70      296.90      3.07 o 
   2   1   0      188.20      188.47      6.79 o 
   3   1   0       47.53       50.23      3.07 o 
   4   1   0       10.51        7.25      2.06 o 
   5   1   0        5.20        5.61      1.88 o 
  -6   2   0       18.19       15.58      3.32 o 
  -5   2   0        2.27        2.19      1.57 o 
  -4   2   0      235.54      261.19      6.78 o 
  -3   2   0       59.84       54.94      3.86 o 
  -2   2   0      185.71      169.60      4.19 o 
  -1   2   0      944.90     1054.44     11.05 o 
   0   2   0     1758.76     1691.88     12.75 o 
   1   2   0       10.83        9.10      0.95 o 
   2   2   0     1481.98     1787.35     62.58 o 
   3   2   0       10.84        7.27      1.43 o 
   4   2   0       12.15        9.87      1.62 o 
   5   2   0        0.97        6.70      3.99 o 
  -6   3   0       10.96       11.12      3.30 o 
  -5   3   0       53.65       78.30     21.20 o 
  -4   3   0       29.34       41.72      5.52 o 
  -3   3   0        5.25        3.65      1.82 o 
  -2   3   0        2.86        4.77      1.66 o 
  -1   3   0      165.70      160.95      4.24 o 
   0   3   0      946.41      903.39      9.46 o 
   1   3   0      141.44      142.96      2.88 o 
   2   3   0      118.51      119.64      3.14 o 
   3   3   0       38.56       36.09      2.56 o 
   4   3   0        6.82        3.99      1.41 o 
   5   3   0        1.94        4.07      3.75 o 
  -6   4   0       21.84       23.84      7.14 o 
  -5   4   0        0.52        0.59      1.91 o 
  -4   4   0       12.72       19.60      3.25 o 
  -3   4   0        5.44        6.83      2.04 o 
  -2   4   0       36.99       36.60      2.00 o 
  -1   4   0      176.49      175.13      3.52 o 
   0   4   0        4.90        5.73      2.22 o 
   1   4   0        2.80        2.73      1.21 o 
   2   4   0       28.32       32.00      1.97 o 
   3   4   0       32.65       27.75      2.20 o 
   4   4   0       38.42       63.06      7.58 o 
  -6   5   0        8.41        7.45      2.68 o 
  -5   5   0        0.62        2.62      2.22 o 
  -4   5   0        0.33        1.60      1.53 o 
  -3   5   0       34.39       34.68      2.75 o 
  -2   5   0      124.23      136.13      3.63 o 
  -1   5   0      173.81      179.95      4.38 o 
   0   5   0        6.69        7.63      2.55 o 
   1   5   0        7.11        5.64      0.89 o 
   3   5   0       69.00       57.97      5.35 o 
  -5   6   0       55.94       60.98      5.25 o 
  -4   6   0        0.39        1.81      1.39 o 
  -3   6   0        2.09        4.59      1.59 o 
  -2   6   0       38.90       42.65      3.40 o 
  -1   6   0        2.13        1.26      2.96 o 
   0   6   0       32.14       40.69      9.06 o 
   1   6   0       42.83       45.60      6.95 o 
   2   6   0       41.94       41.32      2.01 o 
  -5   7   0       25.34       21.99      4.11 o 
  -4   7   0        3.11        3.42      1.68 o 
  -3   7   0        3.52        3.65      1.16 o 
  -2   7   0       16.21       16.23      1.37 o 
  -1   7   0       22.04       20.59      5.67 o 
   0   7   0      115.04      119.11     17.49 o 
   1   7   0       56.80       57.00      6.23 o 
   2   7   0        4.33        3.03      1.68 o 
  -4   8   0        5.24        8.22      4.47 o 
  -3   8   0        3.47        6.06      4.71 o 
  -2   8   0        0.49        1.20      3.19 o 
  -1   8   0       10.54       12.05      4.47 o 
   0   8   0        0.02        1.91      3.59 o 
   0  -8   1       55.44       56.60      8.22 o 
   1  -8   1        2.48        1.68      2.95 o 
   2  -8   1        0.69        1.52      2.87 o 
   3  -8   1        0.20       -0.16      2.71 o 
   4  -8   1       12.01        5.98      1.90 o 
  -2  -7   1        2.22        0.88      1.92 o 
  -1  -7   1        0.00        1.28      2.23 o 
   0  -7   1        3.72        3.11      2.55 o 
   1  -7   1       11.95       15.00      4.31 o 
   2  -7   1       38.45       36.61      2.23 o 
   3  -7   1        7.25        5.25      1.23 o 
   4  -7   1       10.71       10.02      2.27 o 
   5  -7   1       15.95       10.86      2.79 o 
  -2  -6   1        6.80        4.87      2.71 o 
  -1  -6   1       60.20       66.63      4.85 o 
   0  -6   1      461.98      491.53     33.33 o 
   1  -6   1       55.17       52.65      2.88 o 
   2  -6   1        6.75        8.45      1.71 o 
   3  -6   1       17.83       16.10      2.20 o 
   4  -6   1       14.30       14.16      4.39 o 
   5  -6   1       23.54       20.22      3.52 o 
  -4  -5   1        1.66        3.67      3.91 o 
  -3  -5   1        1.67        2.68      1.12 o 
  -2  -5   1       75.61       72.04      2.57 o 
  -1  -5   1        0.01        0.95      0.61 o 
   0  -5   1       44.20       50.46      4.33 o 
   1  -5   1       69.17       78.73      2.38 o 
   2  -5   1       11.95       12.80      1.55 o 
   3  -5   1        7.40       10.17      1.93 o 
   4  -5   1       23.73       24.29      3.03 o 
   5  -5   1        1.34        2.04      1.79 o 
   6  -5   1        0.10        0.70      1.45 o 
  -4  -4   1       30.54       25.46      4.23 o 
  -3  -4   1       21.35       20.73      2.25 o 
  -2  -4   1       38.77       42.16      2.42 o 
  -1  -4   1        3.02        4.27      1.15 o 
   0  -4   1        2.16        4.79      1.54 o 
   1  -4   1       55.81       56.08      4.54 o 
   2  -4   1      136.32      133.97      3.80 o 
   3  -4   1        0.13        3.34      1.85 o 
   4  -4   1       15.86       15.61      2.80 o 
   5  -4   1        0.36        3.02      2.22 o 
   6  -4   1       43.01       47.41      4.73 o 
  -5  -3   1        4.58        4.87      2.79 o 
  -4  -3   1       91.30       84.37      7.10 o 
  -3  -3   1        2.28        5.23      2.15 o 
  -2  -3   1        5.84        4.82      1.17 o 
  -1  -3   1       97.10       87.78      2.99 o 
   0  -3   1        6.95        9.00      1.47 o 
   1  -3   1      499.26      435.63      5.53 o 
   2  -3   1       53.06       54.02      2.94 o 
   3  -3   1      218.98      218.96      8.12 o 
   4  -3   1       41.24       45.23      9.57 o 
   5  -3   1        8.92        8.50      2.26 o 
   6  -3   1        0.66        1.76      1.43 o 
  -5  -2   1       12.09       10.93      3.83 o 
  -4  -2   1       17.31       19.20      2.18 o 
  -3  -2   1        5.18        6.48      1.96 o 
  -2  -2   1       49.24       49.73      2.82 o 
  -1  -2   1      172.54      202.84      2.98 o 
   0  -2   1     1384.87     1408.24     10.22 o 
   1  -2   1     1622.00     1667.94     22.80 o 
   2  -2   1      110.71      127.75     10.08 o 
   3  -2   1      287.71      310.69     11.95 o 
   4  -2   1      118.00      136.49     20.42 o 
   5  -2   1        2.11        2.69      1.74 o 
   6  -2   1        3.00        1.24      1.28 o 
  -5  -1   1       68.46       61.33      7.05 o 
  -4  -1   1        0.36        1.81      1.57 o 
  -3  -1   1        2.32        2.82      1.63 o 
  -2  -1   1        0.76        0.52      0.77 o 
  -1  -1   1      352.94      304.65      4.01 o 
   0  -1   1      218.85      168.18      2.35 o 
   1  -1   1       32.21       28.10      1.53 o 
   2  -1   1       93.26       91.42      2.99 o 
   3  -1   1      143.79      137.94      4.12 o 
   4  -1   1        6.07        8.34      2.10 o 
   5  -1   1       33.41       37.89     17.28 o 
   6  -1   1      160.12      174.12     16.54 o 
  -6   0   1       15.61       11.17      4.23 o 
  -5   0   1       18.22       17.08      5.19 o 
  -4   0   1        3.35        5.15      3.19 o 
  -3   0   1      253.81      280.42     10.22 o 
  -2   0   1      769.56      799.12     10.54 o 
  -1   0   1      826.69      775.17     15.63 o 
   1   0   1     5052.38     5623.77     96.38 o 
   2   0   1      294.58      303.20      6.05 o 
   3   0   1       31.80       31.70      3.07 o 
   4   0   1        2.20        1.00      2.07 o 
   5   0   1        0.71        1.10      3.11 o 
   6   0   1       18.50        6.86      3.11 o 
  -6   1   1        7.17        4.29      1.72 o 
  -5   1   1        0.07        2.55      3.67 o 
  -4   1   1       39.70       45.96      4.56 o 
  -3   1   1        0.08        2.92      2.26 o 
  -2   1   1      163.17      156.38      8.01 o 
  -1   1   1        9.03        5.55      1.38 o 
   0   1   1      131.85      109.21      2.73 o 
   1   1   1        2.07        1.68      0.77 o 
   2   1   1      238.26      259.30      5.48 o 
   3   1   1      142.74      158.98      4.57 o 
   4   1   1        0.46        1.73      1.44 o 
   5   1   1       21.54       20.68      5.87 o 
  -6   2   1       59.08       65.89     24.67 o 
  -5   2   1       36.09       43.16      4.06 o 
  -4   2   1       34.18       43.12      3.51 o 
  -3   2   1      425.74      456.51      8.46 o 
  -2   2   1      128.51      124.10      3.70 o 
  -1   2   1      642.47      607.87     19.80 o 
   0   2   1      245.12      230.14      5.59 o 
   1   2   1      196.47      215.04      2.82 o 
   2   2   1       86.33       84.87      3.46 o 
   3   2   1      108.71      114.96      3.79 o 
   4   2   1      202.46      197.22      4.86 o 
   5   2   1        6.40       13.41      5.75 o 
  -6   3   1       11.01       11.52      3.71 o 
  -5   3   1        5.82        8.33      2.71 o 
  -4   3   1       95.55       99.32      4.44 o 
  -3   3   1      198.31      207.95      6.21 o 
  -2   3   1      295.61      318.83      7.95 o 
  -1   3   1      994.98     1108.83     17.87 o 
   0   3   1       56.58       58.33      3.63 o 
   1   3   1       13.69       14.74      1.38 o 
   2   3   1        4.09        4.43      1.03 o 
   3   3   1      177.53      187.43      4.38 o 
   4   3   1        0.00        1.36      0.98 o 
  -6   4   1       16.43       18.85      4.25 o 
  -5   4   1        8.25       13.07      3.47 o 
  -4   4   1      105.81      126.29     15.02 o 
  -3   4   1        0.00        1.92      2.49 o 
  -2   4   1      283.97      297.23      8.04 o 
  -1   4   1       66.34       84.94      2.88 o 
   0   4   1       32.06       31.87      3.58 o 
   1   4   1       26.46       25.77      1.18 o 
   2   4   1        0.33        1.79      0.82 o 
   3   4   1       14.70       12.81      3.98 o 
   4   4   1       15.56       16.28      3.43 o 
  -6   5   1       49.53       49.81      5.45 o 
  -5   5   1       34.27       31.75      4.70 o 
  -4   5   1        8.61        8.77      2.16 o 
  -3   5   1       29.58       31.98      2.74 o 
  -2   5   1       69.51       71.83      5.51 o 
  -1   5   1      123.56      121.39      6.17 o 
   0   5   1        7.49        4.97      2.22 o 
   1   5   1      185.51      192.39      6.55 o 
   2   5   1       31.64       34.48      2.73 o 
   3   5   1        0.40        1.37      1.01 o 
  -5   6   1       66.05       68.69      5.40 o 
  -4   6   1       66.73       62.25      5.78 o 
  -3   6   1        7.30        7.60      1.68 o 
  -2   6   1        3.76        3.53      0.95 o 
  -1   6   1        0.00        3.76      3.91 o 
   0   6   1        1.27        2.70      1.89 o 
   1   6   1      140.92      130.10     10.87 o 
   2   6   1        1.44        2.02      1.40 o 
  -5   7   1        1.39        2.61      1.97 o 
  -4   7   1        1.32        2.31      1.20 o 
  -3   7   1        0.47        1.50      0.89 o 
  -2   7   1       21.20       18.88      2.58 o 
  -1   7   1        1.02        5.90      3.75 o 
   0   7   1       21.82       31.05      6.70 o 
   1   7   1       67.58       58.92      6.23 o 
   2   7   1        7.36        8.62      2.87 o 
  -3   8   1        5.94       10.77      5.98 o 
  -2   8   1        4.28        2.39      3.11 o 
  -1   8   1       27.07       19.00      5.03 o 
   0   8   1        1.82        2.55      3.75 o 
   0  -8   2       19.51       16.28      4.71 o 
   1  -8   2       27.65       33.20      6.86 o 
   2  -8   2        0.02        3.35      4.15 o 
   3  -8   2       10.16       11.97      4.79 o 
   4  -8   2        0.01        1.41      1.07 o 
  -2  -7   2        9.43        8.86      3.35 o 
  -1  -7   2       41.57       56.51     22.11 o 
   0  -7   2       11.98        6.86      4.23 o 
   1  -7   2       27.74       24.02      2.96 o 
   2  -7   2       64.61       69.03      3.33 o 
   3  -7   2       23.45       21.79      3.33 o 
   4  -7   2        2.10        1.97      1.45 o 
   5  -7   2       18.67       14.14      3.28 o 
  -2  -6   2       10.92       10.17      1.92 o 
  -1  -6   2       30.72       29.44      2.38 o 
   0  -6   2      312.11      326.33     13.13 o 
   1  -6   2       73.37       72.99      4.48 o 
   2  -6   2       23.10       24.51      3.04 o 
   3  -6   2        5.99        5.62      1.44 o 
   4  -6   2        3.40        3.60      1.54 o 
   5  -6   2        1.40        3.15      2.83 o 
  -4  -5   2        0.81        3.35      2.39 o 
  -3  -5   2       13.69        9.87      1.70 o 
  -2  -5   2       13.70       12.87      1.56 o 
  -1  -5   2       70.59       71.31      2.74 o 
   0  -5   2       62.74       62.73      2.66 o 
   1  -5   2       80.29       77.35      2.57 o 
   2  -5   2       87.74       93.86      3.16 o 
   3  -5   2      108.31      110.84      5.72 o 
   4  -5   2        0.06        0.85      1.57 o 
   5  -5   2        0.58        2.68      2.09 o 
   6  -5   2       10.73        7.09      2.48 o 
  -4  -4   2       10.29        5.98      2.95 o 
  -3  -4   2      131.53      131.82      4.88 o 
  -2  -4   2        7.54        7.89      1.44 o 
  -1  -4   2      515.68      539.32      8.13 o 
   0  -4   2       23.96       17.82      3.18 o 
   1  -4   2      375.64      380.83      5.86 o 
   2  -4   2     1050.46     1101.63     19.10 o 
   3  -4   2        2.15        4.15      2.07 o 
   4  -4   2      142.67      154.28      5.87 o 
   5  -4   2        1.32        5.92      2.47 o 
   6  -4   2        0.00        0.56      1.36 o 
  -5  -3   2        2.64        2.23      2.87 o 
  -4  -3   2       59.15       57.30      3.43 o 
  -3  -3   2       57.62       48.62      2.99 o 
  -2  -3   2       22.29       27.76      2.36 o 
  -1  -3   2       99.17      107.77      4.01 o 
   0  -3   2      271.25      270.65      3.63 o 
   1  -3   2      110.82      111.20      3.09 o 
   2  -3   2       14.05       11.07      1.30 o 
   3  -3   2       37.38       38.51      2.78 o 
   4  -3   2        0.02        2.87      1.79 o 
   5  -3   2       12.19       13.29      2.54 o 
   6  -3   2        0.78        3.60      2.10 o 
  -5  -2   2        2.74        3.75      3.11 o 
  -4  -2   2       52.22       45.66      3.02 o 
  -3  -2   2       21.56       25.33      2.51 o 
  -2  -2   2      283.04      312.80      6.04 o 
  -1  -2   2     1354.15     1383.74      9.52 o 
   0  -2   2     2514.44     2461.74     25.26 o 
   1  -2   2    10621.93     9219.83   1076.45 o 
   2  -2   2       61.44       65.27      2.29 o 
   3  -2   2        9.99       12.54      2.09 o 
   4  -2   2       53.34       53.07      3.51 o 
   5  -2   2        9.40        9.34      2.67 o 
   6  -2   2       13.33       14.51      2.37 o 
  -5  -1   2       61.14       58.05      6.65 o 
  -4  -1   2        0.74        0.83      0.77 o 
  -3  -1   2        0.00        2.50      2.48 o 
  -2  -1   2      122.75      125.78      4.65 o 
  -1  -1   2       47.57       37.53      2.25 o 
   0  -1   2      167.75      120.51      4.49 o 
   1  -1   2      440.31      420.97      6.52 o 
   2  -1   2      745.17      615.27      9.10 o 
   3  -1   2      181.76      185.82      6.06 o 
   4  -1   2        1.93        3.37      2.52 o 
   5  -1   2       18.68       15.08      3.91 o 
   6  -1   2        1.18        2.55      3.03 o 
  -6   0   2       17.47       22.11      6.14 o 
  -5   0   2       65.50       59.80      7.19 o 
  -4   0   2      156.67      173.34      7.34 o 
  -3   0   2      613.27      627.56     16.07 o 
  -2   0   2       17.23       13.17      2.63 o 
  -1   0   2     1878.41     1697.59     39.60 o 
   3   0   2      329.10      371.87     15.88 o 
   4   0   2       51.18       51.26      8.71 o 
   5   0   2       14.21       13.25      2.79 o 
   6   0   2        8.90        7.10      3.83 o 
  -6   1   2        2.01        0.71      1.25 o 
  -5   1   2       42.67       44.86      6.23 o 
  -4   1   2       77.95       80.11      5.19 o 
  -3   1   2       63.37       62.60      4.54 o 
  -2   1   2      360.78      388.48     17.91 o 
  -1   1   2        2.90        5.03      1.94 o 
   0   1   2      596.73      549.00      4.84 o 
   1   1   2      737.17      669.02      7.35 o 
   2   1   2        4.66        4.40      0.92 o 
   3   1   2       20.34       19.40      5.40 o 
   4   1   2       33.99       34.88      4.42 o 
   5   1   2        0.10        1.04      2.07 o 
  -6   2   2       10.72        9.78      2.52 o 
  -5   2   2       68.52       73.63      5.22 o 
  -4   2   2        6.91        9.51      3.19 o 
  -3   2   2       99.32      102.21      5.54 o 
  -2   2   2       74.13       68.08      3.64 o 
  -1   2   2     1378.17     1455.41     21.60 o 
   0   2   2        6.31        5.49      0.61 o 
   1   2   2        5.36        5.18      0.91 o 
   2   2   2       79.36       87.60      3.53 o 
   3   2   2       20.95       21.90      2.51 o 
   4   2   2        5.18        4.67      1.36 o 
   5   2   2       79.20       86.16      8.14 o 
  -6   3   2       16.03       12.67      2.86 o 
  -5   3   2       42.26       45.18      4.68 o 
  -4   3   2        3.51        4.81      2.36 o 
  -3   3   2        3.58        4.28      2.16 o 
  -2   3   2       43.13       37.25      2.76 o 
  -1   3   2     1299.03     1422.40     39.11 o 
   0   3   2       86.92       80.09      5.20 o 
   1   3   2       36.02       34.64      2.39 o 
   2   3   2       52.96       61.81      2.28 o 
   3   3   2      117.62      121.87      3.42 o 
   4   3   2       51.09       44.43      4.04 o 
   5   3   2       10.25       10.69      3.91 o 
  -6   4   2       24.70       28.61      5.12 o 
  -5   4   2       10.37        9.19      4.11 o 
  -4   4   2       20.13       19.65      2.63 o 
  -3   4   2      128.74      132.57      4.87 o 
  -2   4   2        7.93       11.49      1.97 o 
  -1   4   2       13.82       13.25      0.89 o 
   0   4   2       14.60       18.79      2.70 o 
   1   4   2      546.24      552.49      6.88 o 
   2   4   2       22.39       23.12      1.77 o 
   3   4   2       14.24       17.27      1.83 o 
   4   4   2        0.14        0.80      1.52 o 
  -6   5   2        3.12        5.58      2.93 o 
  -5   5   2       14.14       16.26      3.61 o 
  -4   5   2       86.81      106.00     13.43 o 
  -3   5   2        5.05        4.48      1.63 o 
  -2   5   2        8.26        7.83      1.36 o 
  -1   5   2      187.85      209.40      7.64 o 
   0   5   2      361.00      341.05      9.64 o 
   1   5   2      981.05     1045.94     18.73 o 
   2   5   2        0.01        1.08      0.68 o 
   3   5   2        0.97        1.20      1.12 o 
  -5   6   2       35.15       34.59      4.79 o 
  -4   6   2       64.17       59.87      5.68 o 
  -3   6   2        0.47        2.22      1.42 o 
  -2   6   2       20.07       19.58      1.46 o 
  -1   6   2       15.66       14.50      3.18 o 
   0   6   2       11.45       12.03      2.91 o 
   1   6   2       23.38       26.62      3.43 o 
   2   6   2        0.01        1.45      1.28 o 
  -5   7   2        0.08        2.06      1.29 o 
  -4   7   2        0.40        1.20      1.12 o 
  -3   7   2       16.81       13.61      1.92 o 
  -2   7   2        2.48        4.55      3.59 o 
  -1   7   2        8.52        8.94      4.31 o 
   0   7   2        7.13        8.22      3.51 o 
   1   7   2       62.09       56.29      6.15 o 
  -3   8   2       15.80       11.89      5.67 o 
  -2   8   2        3.12        1.20      3.03 o 
  -1   8   2        0.20        0.64      2.87 o 
   0   8   2       65.66       77.76      9.26 o 
   0  -8   3        5.35        3.75      3.11 o 
   1  -8   3       42.10       48.37      7.58 o 
   2  -8   3        1.38        2.71      3.83 o 
   3  -8   3        0.01        2.64      1.41 o 
   4  -8   3        0.07        1.13      1.23 o 
  -2  -7   3       19.37       21.07      4.39 o 
  -1  -7   3        6.04        3.51      3.03 o 
   0  -7   3        6.57        4.01      1.44 o 
   1  -7   3        0.11        2.08      1.04 o 
   2  -7   3        4.39        2.87      1.09 o 
   3  -7   3       17.88       14.42      4.78 o 
   4  -7   3        5.71        4.58      1.95 o 
   5  -7   3        0.88        1.94      1.76 o 
  -3  -6   3       35.93       26.82      4.55 o 
  -2  -6   3        2.71        2.39      0.89 o 
  -1  -6   3       16.71       16.92      5.35 o 
   0  -6   3       63.93       64.00      2.20 o 
   1  -6   3        1.82        2.50      1.02 o 
   2  -6   3        1.81        3.88      1.50 o 
   3  -6   3       28.82       25.90      2.45 o 
   4  -6   3        0.46        2.31      1.56 o 
   5  -6   3        0.75        1.44      1.61 o 
  -4  -5   3        0.17        1.12      1.99 o 
  -3  -5   3       25.38       18.70      3.41 o 
  -2  -5   3        6.23        5.43      1.29 o 
  -1  -5   3        0.04        1.25      0.81 o 
   0  -5   3        0.14        1.73      0.92 o 
   1  -5   3       45.45       47.49      2.17 o 
   2  -5   3        2.01        3.70      1.39 o 
   3  -5   3        6.54        4.96      1.74 o 
   4  -5   3       43.08       42.33      3.34 o 
   5  -5   3        2.00        1.48      1.69 o 
   6  -5   3        2.36        5.31      4.71 o 
  -4  -4   3        1.35        2.49      1.74 o 
  -3  -4   3        0.45        1.96      1.34 o 
  -2  -4   3       17.15       20.26      1.85 o 
  -1  -4   3       38.04       42.95      2.23 o 
   0  -4   3      130.86      129.99      3.63 o 
   1  -4   3      205.57      215.34      4.62 o 
   2  -4   3      548.88      550.23     10.05 o 
   3  -4   3       78.38       76.90      3.33 o 
   4  -4   3        8.41        6.63      1.80 o 
   5  -4   3       80.41       79.54      8.59 o 
   6  -4   3        1.25        1.66      1.61 o 
  -5  -3   3       11.85        5.51      3.43 o 
  -4  -3   3        2.30        3.18      1.52 o 
  -3  -3   3        9.45        7.54      1.69 o 
  -2  -3   3      129.29      130.46      4.16 o 
  -1  -3   3      637.66      708.83      8.86 o 
   0  -3   3      136.04      108.88      2.65 o 
   1  -3   3      100.97       98.58      2.58 o 
   2  -3   3       24.00       26.27      1.90 o 
   3  -3   3        3.83        5.15      1.59 o 
   4  -3   3       29.59       29.72      3.30 o 
   5  -3   3       26.07       22.01      4.51 o 
   6  -3   3       12.23       14.31      2.68 o 
  -5  -2   3       32.59       34.24      5.99 o 
  -4  -2   3        0.64        2.21      1.05 o 
  -3  -2   3       99.96      107.56      4.16 o 
  -2  -2   3      235.67      220.98      5.63 o 
  -1  -2   3      206.52      210.26      3.31 o 
   0  -2   3       24.33       20.36      1.54 o 
   1  -2   3     5938.64     6380.54     63.00 o 
   2  -2   3      128.54      113.25      2.95 o 
   3  -2   3       41.67       43.04      3.13 o 
   4  -2   3        1.12        3.30      1.92 o 
   5  -2   3        3.28        3.23      1.39 o 
   6  -2   3       28.50       28.81      5.59 o 
  -5  -1   3        0.00        3.08      1.44 o 
  -4  -1   3       42.29       40.50      3.31 o 
  -3  -1   3      119.12      124.40      6.13 o 
  -2  -1   3      239.41      242.07      8.62 o 
  -1  -1   3        0.23        1.12      1.05 o 
   0  -1   3     1835.18     1839.46     12.36 o 
   1  -1   3     9149.23     8470.79    196.49 o 
   2  -1   3      709.23      729.89     12.43 o 
   3  -1   3       28.49       29.01      3.14 o 
   4  -1   3       38.11       35.77      3.77 o 
   5  -1   3        7.24        7.94      1.49 o 
   6  -1   3        8.91        6.14      3.59 o 
  -6   0   3       35.19       39.35      7.42 o 
  -5   0   3      526.45      571.16     17.81 o 
  -4   0   3       80.06       71.72      7.23 o 
  -3   0   3        7.41        7.40      2.74 o 
  -2   0   3      891.19      914.68     11.86 o 
  -1   0   3      404.18      397.46      9.23 o 
   0   0   3      782.88      683.15      9.38 o 
   1   0   3      372.25      373.93      3.72 o 
   2   0   3       14.16       14.57      1.85 o 
   3   0   3      121.46      128.42      3.57 o 
   4   0   3       15.21       14.83      2.06 o 
   5   0   3       69.70       67.95     11.02 o 
   6   0   3        0.02        0.72      2.31 o 
  -6   1   3       27.44       20.59      4.79 o 
  -5   1   3        9.16        7.82      3.67 o 
  -4   1   3       78.66       80.59      6.07 o 
  -3   1   3        3.36       10.53      3.91 o 
  -2   1   3        8.48       14.10      2.26 o 
  -1   1   3      145.82      135.85      4.37 o 
   0   1   3      159.95      146.61      3.45 o 
   1   1   3        4.74        4.35      1.29 o 
   2   1   3       21.50       20.71      2.42 o 
   3   1   3        4.24        4.36      2.17 o 
   4   1   3      125.46      128.84      6.25 o 
   5   1   3        6.64        2.23      2.15 o 
  -6   2   3        7.64        6.57      2.36 o 
  -5   2   3       64.49       66.91      7.90 o 
  -4   2   3       26.56       27.25      4.07 o 
  -3   2   3      629.87      688.11     31.32 o 
  -2   2   3        0.24        1.74      2.01 o 
  -1   2   3        9.69        5.98      2.55 o 
   0   2   3      553.01      492.81      8.49 o 
   1   2   3        5.86        6.92      1.11 o 
   2   2   3        5.11        4.66      0.73 o 
   3   2   3       31.01       29.63      2.48 o 
   4   2   3        6.20        4.08      1.98 o 
   5   2   3        8.40        7.42      2.95 o 
  -6   3   3       87.85       82.16      5.29 o 
  -5   3   3       16.99       14.35      2.90 o 
  -4   3   3       25.95       29.34      3.45 o 
  -3   3   3      142.31      138.87      5.55 o 
  -2   3   3      119.91      127.00      3.94 o 
  -1   3   3      121.49      107.14      2.72 o 
   0   3   3      486.06      503.89     14.26 o 
   1   3   3       94.39       96.08      3.13 o 
   2   3   3       15.27       15.73      1.44 o 
   3   3   3       42.97       48.10      2.72 o 
   4   3   3        7.20        5.85      2.63 o 
  -6   4   3      109.24      117.13      8.82 o 
  -5   4   3       31.61       34.18      4.96 o 
  -4   4   3        0.91        3.86      2.33 o 
  -3   4   3        0.15        2.60      2.31 o 
  -2   4   3      103.31       97.94      3.81 o 
  -1   4   3       55.10       60.08      4.32 o 
   0   4   3        7.71        6.87      2.55 o 
   1   4   3        8.57        8.09      1.13 o 
   2   4   3      105.07      104.35      2.79 o 
   3   4   3       19.82       19.50      2.71 o 
   4   4   3        0.03        2.31      2.07 o 
  -6   5   3        3.32        4.88      2.79 o 
  -5   5   3        0.47        4.40      3.91 o 
  -4   5   3      144.88      150.21      5.51 o 
  -3   5   3       48.88       54.87      7.25 o 
  -2   5   3       23.14       23.56      1.97 o 
  -1   5   3      123.31      130.67     10.39 o 
   0   5   3        5.65        5.48      2.34 o 
   1   5   3        0.51        0.53      1.55 o 
   2   5   3      260.25      267.74      6.65 o 
   3   5   3        2.92        1.60      1.12 o 
  -5   6   3        0.69        2.50      2.07 o 
  -4   6   3        5.96        4.36      1.73 o 
  -3   6   3       25.90       26.49      2.49 o 
  -2   6   3        4.60        4.57      0.83 o 
  -1   6   3        0.08        1.52      4.95 o 
   0   6   3       42.39       45.23      3.90 o 
   1   6   3       52.37       46.26      5.42 o 
   2   6   3        1.92        2.27      1.06 o 
  -4   7   3        8.69        5.20      1.81 o 
  -3   7   3        5.72        5.80      2.11 o 
  -2   7   3       31.00       27.54      8.30 o 
  -1   7   3        8.25        8.14      3.91 o 
   0   7   3        1.34        1.84      3.35 o 
   1   7   3        0.21        0.32      1.99 o 
  -3   8   3        0.42        1.91      2.95 o 
  -2   8   3        2.89        5.51      3.83 o 
  -1   8   3        9.35        4.31      3.35 o 
   0   8   3       18.28       27.21      7.10 o 
   0  -8   4        7.03        6.94      4.31 o 
   1  -8   4        2.25        1.76      3.03 o 
   2  -8   4        0.01        1.46      1.36 o 
   3  -8   4        0.93        1.39      1.04 o 
   4  -8   4        1.78        2.77      1.43 o 
  -2  -7   4        3.36        2.95      2.55 o 
  -1  -7   4       21.12       27.08      2.56 o 
   0  -7   4        1.89        1.49      1.06 o 
   1  -7   4       24.95       27.29      2.58 o 
   2  -7   4      109.90      107.04      4.55 o 
   3  -7   4        2.90        3.15      1.44 o 
   4  -7   4        7.79        4.91      1.85 o 
   5  -7   4        7.10        3.89      1.74 o 
  -2  -6   4       54.49       50.99      4.50 o 
  -1  -6   4       40.37       44.62      5.98 o 
   0  -6   4       59.72       52.15      6.15 o 
   1  -6   4       93.48      100.88      3.32 o 
   2  -6   4        8.74        8.75      1.53 o 
   3  -6   4       84.99       83.11      3.89 o 
   4  -6   4        1.65        1.95      1.60 o 
   5  -6   4       23.38       21.59      3.72 o 
  -3  -5   4        6.88        3.52      1.22 o 
  -2  -5   4        3.29        1.95      1.01 o 
  -1  -5   4        4.22        5.81      1.29 o 
   0  -5   4       34.72       32.55      1.91 o 
   1  -5   4        7.07        9.22      1.29 o 
   2  -5   4        2.62        4.71      1.85 o 
   3  -5   4       16.73       16.11      2.16 o 
   4  -5   4        6.64        6.14      1.78 o 
   5  -5   4        0.70        2.23      1.69 o 
  -4  -4   4        1.79        1.42      1.21 o 
  -3  -4   4       66.35       60.52      3.68 o 
  -2  -4   4       21.74       27.00      2.51 o 
  -1  -4   4       17.95       18.09      1.86 o 
   0  -4   4       53.56       56.00      2.94 o 
   1  -4   4     1124.54     1164.23     18.60 o 
   2  -4   4      671.80      734.94     15.10 o 
   3  -4   4        0.90        2.86      1.72 o 
   4  -4   4       27.94       25.05      2.59 o 
   5  -4   4        0.96        1.99      1.62 o 
   6  -4   4        4.06        2.52      1.45 o 
  -5  -3   4        6.38        3.67      3.83 o 
  -4  -3   4      126.49      131.97     12.88 o 
  -3  -3   4        9.06       12.28      2.24 o 
  -2  -3   4       14.78       15.78      3.55 o 
  -1  -3   4      303.37      308.33      5.19 o 
   0  -3   4       84.21       88.50      3.08 o 
   1  -3   4       57.16       46.50      2.57 o 
   2  -3   4       98.05       92.26      4.10 o 
   3  -3   4       27.22       25.45      1.99 o 
   4  -3   4       43.93       43.83      4.72 o 
   5  -3   4        0.28        3.46      2.24 o 
   6  -3   4        0.36        2.85      1.69 o 
  -5  -2   4        0.89        0.89      1.32 o 
  -4  -2   4        1.37        1.67      1.24 o 
  -3  -2   4       11.91       14.60      3.25 o 
  -2  -2   4      737.52      798.88     12.15 o 
  -1  -2   4      143.36      145.56      4.38 o 
   0  -2   4      632.59      595.52     12.74 o 
   1  -2   4        1.10        1.85      1.06 o 
   3  -2   4      234.99      247.23      8.66 o 
   4  -2   4       39.75       45.50      4.19 o 
   5  -2   4       19.33       16.97      2.02 o 
   6  -2   4       23.93       21.95      4.87 o 
  -5  -1   4        5.13        3.20      1.67 o 
  -4  -1   4       10.89       12.79      3.03 o 
  -3  -1   4      243.04      239.68      7.93 o 
  -2  -1   4      204.21      201.89      6.09 o 
  -1  -1   4      771.00      707.44      9.08 o 
   0  -1   4     1155.72     1013.76      8.45 o 
   1  -1   4     4764.65     4920.89     25.87 o 
   2  -1   4       33.28       38.59      5.48 o 
   3  -1   4        1.28        3.95      2.24 o 
   4  -1   4       36.03       39.84      2.45 o 
   5  -1   4        0.92        2.34      1.76 o 
   6  -1   4        0.01        0.72      2.15 o 
  -6   0   4        1.87        5.51      3.35 o 
  -5   0   4        0.67        5.82      5.35 o 
  -4   0   4      212.55      202.45      7.78 o 
  -3   0   4       42.67       38.69      4.20 o 
  -2   0   4       16.91       10.98      2.12 o 
  -1   0   4      220.16      177.66      9.16 o 
   0   0   4     1392.17     1260.91     16.15 o 
   1   0   4      205.45      181.24      2.93 o 
   2   0   4       47.31       52.69      3.87 o 
   3   0   4      134.46      145.43      7.28 o 
   4   0   4       42.41       47.05      4.04 o 
   5   0   4       17.25       11.65      3.75 o 
  -6   1   4        3.47        4.47      3.19 o 
  -5   1   4       99.39      108.47     10.06 o 
  -4   1   4        6.48        7.30      3.68 o 
  -3   1   4      292.74      343.81     10.59 o 
  -2   1   4     1079.13     1202.98     26.34 o 
  -1   1   4       14.27        7.86      1.72 o 
   0   1   4     1112.67     1033.41      9.60 o 
   1   1   4       70.20       71.21      1.95 o 
   2   1   4      161.87      156.63      5.17 o 
   3   1   4      250.49      254.84     10.81 o 
   4   1   4       91.73       98.06      5.57 o 
   5   1   4        0.36        0.80      1.99 o 
  -6   2   4       15.55       13.06      2.64 o 
  -5   2   4      102.45      106.00     10.30 o 
  -4   2   4       26.77       34.15      5.15 o 
  -3   2   4       30.33       30.72      3.78 o 
  -2   2   4      898.92      986.63     16.68 o 
  -1   2   4      969.58     1005.43     11.80 o 
   0   2   4     1521.48     1617.69     13.14 o 
   1   2   4      221.16      206.20      3.79 o 
   2   2   4      471.00      481.32      9.35 o 
   3   2   4       52.74       56.51      3.87 o 
   4   2   4       10.19        9.74      2.17 o 
   5   2   4        0.72        0.80      1.91 o 
  -6   3   4        6.79        3.83      2.58 o 
  -5   3   4      119.35      132.27      7.61 o 
  -4   3   4        0.22        3.03      2.19 o 
  -3   3   4      219.13      233.24     11.09 o 
  -2   3   4      259.51      228.31      8.45 o 
  -1   3   4       53.37       63.24      3.68 o 
   0   3   4      913.97     1039.53     27.04 o 
   2   3   4      204.24      197.84      4.35 o 
   3   3   4       69.18       71.80      3.95 o 
   4   3   4        8.06        4.87      2.12 o 
  -6   4   4        0.65        1.03      1.80 o 
  -5   4   4       69.30       69.75      7.99 o 
  -4   4   4       31.62       35.98      3.42 o 
  -3   4   4        0.59        2.59      1.95 o 
  -2   4   4        0.73        3.26      1.64 o 
  -1   4   4       58.96       61.77      2.08 o 
   0   4   4       96.23       97.48      7.91 o 
   1   4   4       81.13       75.05      4.32 o 
   2   4   4      360.87      379.36      4.99 o 
   3   4   4       45.52       50.85      7.82 o 
   4   4   4       50.69       65.22      7.18 o 
  -5   5   4        2.20        3.26      2.06 o 
  -4   5   4       99.33      108.16      5.25 o 
  -3   5   4      147.89      153.06      5.65 o 
  -2   5   4        8.03        7.65      1.46 o 
  -1   5   4       28.02       32.01      5.67 o 
   0   5   4        0.58        3.51      3.11 o 
   1   5   4        0.78        0.96      2.55 o 
   2   5   4      213.17      197.13      5.77 o 
   3   5   4       10.72       12.05      2.07 o 
  -5   6   4        7.66        7.84      3.07 o 
  -4   6   4       19.60       19.78      3.75 o 
  -3   6   4        0.08        3.95      1.36 o 
  -2   6   4        0.06        1.28      1.28 o 
  -1   6   4        6.45        8.14      4.39 o 
   0   6   4       31.52       27.78      5.03 o 
   1   6   4        7.25       13.80      4.63 o 
   2   6   4        7.32        6.30      3.03 o 
  -4   7   4       20.18       20.16      6.15 o 
  -3   7   4        6.42        6.86      2.23 o 
  -2   7   4       35.19       34.24      7.18 o 
  -1   7   4        1.10        1.68      3.03 o 
   0   7   4       11.49       12.29      4.47 o 
   1   7   4        0.22        3.91      3.75 o 
  -3   8   4        7.41       10.13      4.55 o 
  -2   8   4        0.89        3.27      3.75 o 
  -1   8   4        0.00        1.76      3.03 o 
   0  -8   5        1.57        2.39      1.92 o 
   1  -8   5        8.76        5.59      3.35 o 
   2  -8   5        8.71        7.81      1.99 o 
   3  -8   5        0.02        0.57      1.84 o 
  -1  -7   5        1.33        2.23      1.60 o 
   0  -7   5       66.32       59.24      8.86 o 
   1  -7   5      166.04      187.81      6.26 o 
   2  -7   5        3.26        3.24      1.27 o 
   3  -7   5        0.93        2.24      1.22 o 
   4  -7   5        3.96        1.79      1.28 o 
  -3  -6   5        0.50        0.72      1.68 o 
  -2  -6   5        0.10        1.12      1.91 o 
  -1  -6   5        3.54        2.69      1.10 o 
   0  -6   5       22.81       20.64      1.78 o 
   1  -6   5       44.65       49.20      2.52 o 
   2  -6   5      146.82      162.04      5.81 o 
   3  -6   5        9.54        7.96      1.95 o 
   4  -6   5        0.29        3.16      1.80 o 
   5  -6   5        3.13        1.53      1.53 o 
  -4  -5   5        4.31        1.36      2.23 o 
  -3  -5   5       50.36       44.88      3.45 o 
  -2  -5   5       48.90       45.93      2.91 o 
  -1  -5   5       46.86       47.79      2.55 o 
   0  -5   5      138.73      145.19      3.81 o 
   1  -5   5       38.89       34.74      2.11 o 
   2  -5   5       20.77       20.43      2.80 o 
   3  -5   5       67.20       62.33      3.04 o 
   4  -5   5        1.73        2.48      1.67 o 
   5  -5   5        0.74        3.15      2.23 o 
  -4  -4   5       45.88       43.19      5.35 o 
  -3  -4   5       43.69       38.41      3.47 o 
  -2  -4   5      162.80      157.55      4.70 o 
  -1  -4   5      356.89      370.95      6.48 o 
   0  -4   5      140.37      141.86      3.91 o 
   1  -4   5       95.28      107.36      4.54 o 
   2  -4   5     1517.44     1664.50     18.55 o 
   3  -4   5       53.01       52.09      2.70 o 
   4  -4   5       25.98       26.56      3.95 o 
   5  -4   5        0.70        3.23      1.86 o 
   6  -4   5        3.64        3.92      1.45 o 
  -5  -3   5        7.38        6.22      3.51 o 
  -4  -3   5       12.17       11.56      2.67 o 
  -3  -3   5       37.32       35.24      3.14 o 
  -2  -3   5       21.80       20.10      2.24 o 
  -1  -3   5      124.56      133.51      3.62 o 
   0  -3   5      276.66      270.51      4.80 o 
   1  -3   5       83.72       80.91      3.20 o 
   2  -3   5      260.30      267.75      6.18 o 
   3  -3   5        0.24        3.33      1.41 o 
   4  -3   5        3.75        3.91      1.85 o 
   5  -3   5        2.40        2.81      1.83 o 
   6  -3   5        0.99        3.67      3.83 o 
  -5  -2   5        2.89        1.15      1.26 o 
  -4  -2   5       69.34       57.48      5.73 o 
  -3  -2   5       20.71       21.51      3.00 o 
  -2  -2   5       41.04       40.36      3.29 o 
  -1  -2   5      123.06      121.80      3.98 o 
   0  -2   5      164.80      132.55      3.00 o 
   1  -2   5      583.00      587.47      6.51 o 
   2  -2   5       34.39       31.65      1.99 o 
   3  -2   5       40.33       39.17      2.04 o 
   4  -2   5       91.88       92.59      3.68 o 
   5  -2   5       22.77       31.45      6.94 o 
   6  -2   5        1.28        1.68      2.23 o 
  -5  -1   5        0.76        0.83      1.05 o 
  -4  -1   5      187.85      188.31     18.87 o 
  -3  -1   5        0.51        2.01      2.26 o 
  -2  -1   5       19.14       15.16      3.07 o 
  -1  -1   5       17.06       19.81      4.35 o 
   0  -1   5      482.88      446.75      5.34 o 
   1  -1   5      315.63      262.60      6.40 o 
   2  -1   5        4.53        5.10      1.05 o 
   3  -1   5       98.20      112.75      8.23 o 
   4  -1   5        6.88        6.43      1.04 o 
   5  -1   5       35.11       41.43      8.46 o 
   6  -1   5        0.14        2.71      2.47 o 
  -6   0   5        0.00        2.63      3.43 o 
  -5   0   5        2.77        4.07      3.59 o 
  -4   0   5      150.66      167.67      7.55 o 
  -3   0   5        0.19        3.39      3.23 o 
  -2   0   5       83.02       90.31      5.14 o 
  -1   0   5      350.45      389.13      9.87 o 
   0   0   5      300.72      247.15      5.72 o 
   1   0   5       43.04       46.44      1.73 o 
   2   0   5       36.42       41.09      8.66 o 
   3   0   5       23.44       30.21      3.20 o 
   4   0   5       98.42      101.77      5.45 o 
   5   0   5       16.22       22.03      5.83 o 
  -6   1   5        0.13        4.07      3.83 o 
  -5   1   5       56.60       61.24      7.74 o 
  -4   1   5       55.25       56.70      5.00 o 
  -3   1   5        0.14        2.36      3.05 o 
  -2   1   5      309.43      316.57      7.86 o 
  -1   1   5      284.25      265.00      5.34 o 
   0   1   5       33.26       19.27      3.23 o 
   1   1   5     1522.38     1532.74     14.69 o 
   2   1   5       92.13       97.45      3.91 o 
   3   1   5       93.04       98.38      5.21 o 
   4   1   5       74.20       75.30      5.05 o 
   5   1   5       28.96       31.85      5.67 o 
  -6   2   5       19.74       11.49      3.99 o 
  -5   2   5      113.98      130.30     11.42 o 
  -4   2   5      136.19      127.78      6.58 o 
  -3   2   5       33.89       42.15      4.88 o 
  -2   2   5        4.11        6.35      1.60 o 
  -1   2   5       19.25       16.50      2.28 o 
   0   2   5      877.51      925.05     23.49 o 
   1   2   5      143.23      159.03      8.92 o 
   2   2   5       45.51       43.04      1.69 o 
   3   2   5       79.56       91.42      6.39 o 
   4   2   5       24.22       23.49      3.91 o 
   5   2   5        2.48        3.99      3.03 o 
  -6   3   5        2.27        1.88      1.72 o 
  -5   3   5       14.21       11.62      2.77 o 
  -4   3   5       34.13       34.51      4.15 o 
  -3   3   5       57.54       67.33      5.15 o 
  -2   3   5       27.82       30.28      3.02 o 
  -1   3   5       22.92       21.33      1.71 o 
   0   3   5       74.81       82.51      3.07 o 
   1   3   5      110.66      121.39      3.89 o 
   2   3   5      496.20      522.74      7.41 o 
   3   3   5       57.80       53.58      4.91 o 
   4   3   5       12.54        9.47      4.47 o 
  -6   4   5        6.57        6.74      2.77 o 
  -5   4   5        1.56        3.54      2.73 o 
  -4   4   5       63.84       61.81      3.99 o 
  -3   4   5      257.81      277.40     10.77 o 
  -2   4   5       14.30       14.64      1.89 o 
  -1   4   5        6.44        5.93      1.45 o 
   0   4   5        0.53        2.39      3.03 o 
   1   4   5        4.14        2.83      1.60 o 
   2   4   5      408.90      419.83      5.75 o 
   3   4   5       52.71       53.27      5.64 o 
   4   4   5        5.04       12.37      3.35 o 
  -5   5   5      118.03      124.55      6.74 o 
  -4   5   5      205.36      207.87      7.78 o 
  -3   5   5       19.23       16.97      2.25 o 
  -2   5   5        0.01        1.56      1.08 o 
  -1   5   5      135.37      135.16     10.31 o 
   0   5   5       14.30       15.32      4.95 o 
   1   5   5        3.54        3.51      2.39 o 
   2   5   5        7.43        6.75      0.97 o 
   3   5   5        1.59        0.88      1.20 o 
  -5   6   5        0.13        1.29      1.87 o 
  -4   6   5       18.93       21.35      5.69 o 
  -3   6   5       23.24       28.69      6.95 o 
  -2   6   5       21.63       17.82      1.27 o 
  -1   6   5       11.47        5.59      4.39 o 
   0   6   5        6.52        9.42      4.23 o 
   1   6   5        1.38        2.39      2.95 o 
   2   6   5        0.56        0.80      1.44 o 
  -4   7   5       46.78       40.00      4.29 o 
  -3   7   5       45.29       45.50      8.14 o 
  -2   7   5       12.12       11.33      4.31 o 
  -1   7   5       25.34       24.34      5.43 o 
   0   7   5        1.14        3.03      2.87 o 
   1   7   5       28.68       34.96      5.67 o 
  -2   8   5        2.76        4.55      3.75 o 
  -1   8   5        1.37        3.35      3.19 o 
   0  -8   6       20.07       26.26      8.62 o 
   1  -8   6        7.16        5.00      1.69 o 
   2  -8   6       25.14       25.97      3.15 o 
   3  -8   6        7.34        5.82      2.32 o 
  -1  -7   6        1.17        1.25      1.15 o 
   0  -7   6       13.32       10.93      1.75 o 
   1  -7   6      108.64      120.24      9.51 o 
   2  -7   6        5.05        5.10      1.39 o 
   3  -7   6        0.03        1.94      1.01 o 
   4  -7   6        2.25        2.15      1.92 o 
  -3  -6   6       12.29       12.61      3.51 o 
  -2  -6   6       18.14       12.54      4.55 o 
  -1  -6   6        5.79        4.75      1.12 o 
   0  -6   6       20.19       19.04      2.32 o 
   1  -6   6       12.44       11.66      1.84 o 
   2  -6   6      149.50      159.71      6.13 o 
   3  -6   6      230.97      218.04      8.50 o 
   4  -6   6       24.93       26.35      4.01 o 
   5  -6   6        9.93       10.85      3.59 o 
  -3  -5   6        9.99        6.91      2.15 o 
  -2  -5   6       20.23       14.58      2.36 o 
  -1  -5   6        3.61        4.23      1.19 o 
   0  -5   6       15.21       15.23      2.12 o 
   1  -5   6       75.20       75.59      3.63 o 
   2  -5   6        5.84        9.12      1.49 o 
   3  -5   6       96.08       89.80      3.50 o 
   4  -5   6        0.02        3.08      1.65 o 
   5  -5   6        1.72        2.95      1.58 o 
  -4  -4   6        0.73        1.91      2.47 o 
  -3  -4   6       63.51       60.27      3.79 o 
  -2  -4   6        2.95        5.49      2.10 o 
  -1  -4   6       39.79       38.11      2.81 o 
   0  -4   6      351.02      388.67      8.05 o 
   1  -4   6       98.44      106.88      3.53 o 
   2  -4   6       37.05       32.15      2.57 o 
   3  -4   6      138.13      138.33      4.45 o 
   4  -4   6       34.74       31.41      3.39 o 
   5  -4   6        3.95        4.82      1.74 o 
  -5  -3   6        1.42        2.15      4.23 o 
  -4  -3   6       16.96       18.77      3.68 o 
  -3  -3   6       63.74       64.00      3.52 o 
  -2  -3   6       62.38       67.24      3.76 o 
  -1  -3   6       22.75       27.17      2.36 o 
   0  -3   6      277.75      276.77      5.80 o 
   1  -3   6       34.67       32.32      2.01 o 
   2  -3   6       16.55       20.92      1.73 o 
   3  -3   6       85.55       85.43      3.14 o 
   4  -3   6        0.66        1.97      1.97 o 
   5  -3   6       18.24       23.12      3.44 o 
   6  -3   6        0.39        3.27      2.55 o 
  -5  -2   6        1.65        3.43      2.87 o 
  -4  -2   6      106.10      104.78      6.16 o 
  -3  -2   6        3.26        2.55      1.41 o 
  -2  -2   6      137.58      129.86      4.50 o 
  -1  -2   6        5.18        5.23      1.59 o 
   0  -2   6      110.50       97.33      2.68 o 
   1  -2   6        0.94        1.81      0.96 o 
   2  -2   6     1739.15     1849.48     13.70 o 
   3  -2   6      128.51      136.27      3.52 o 
   4  -2   6       17.30       16.40      2.12 o 
   5  -2   6        7.39        7.80      1.73 o 
   6  -2   6       25.49       32.16      7.10 o 
  -5  -1   6       89.54       86.02      5.07 o 
  -4  -1   6      796.99      839.87     20.05 o 
  -3  -1   6      389.81      396.94     10.84 o 
  -2  -1   6      104.03      108.29      5.01 o 
  -1  -1   6      965.69      994.66     17.25 o 
   0  -1   6      189.98      159.72      3.84 o 
   1  -1   6      264.64      251.35      4.22 o 
   2  -1   6       32.71       35.47      1.83 o 
   3  -1   6        3.89        3.89      1.01 o 
   4  -1   6       25.89       30.57      4.87 o 
   5  -1   6       60.63       62.04     10.62 o 
  -6   0   6        1.75        3.35      4.71 o 
  -5   0   6       15.57        5.83      3.11 o 
  -4   0   6      125.26      134.76      6.67 o 
  -3   0   6        7.17        6.69      2.78 o 
  -2   0   6      361.49      462.45     10.45 o 
  -1   0   6      185.83      172.82      6.01 o 
   0   0   6      319.77      307.78      5.43 o 
   1   0   6       79.54       87.36      3.49 o 
   2   0   6      129.34      118.83      4.11 o 
   3   0   6       45.39       47.46      9.34 o 
   4   0   6       37.83       32.49      4.47 o 
   5   0   6        0.11        1.20      1.91 o 
  -5   1   6       15.24       30.17      6.94 o 
  -4   1   6      208.49      220.12      8.12 o 
  -3   1   6        9.98        5.77      2.30 o 
  -2   1   6      367.09      432.90      9.86 o 
  -1   1   6      614.54      609.73     11.57 o 
   0   1   6      195.19      162.40      4.41 o 
   1   1   6      293.28      300.56      6.66 o 
   2   1   6       54.77       51.61      3.27 o 
   3   1   6       90.75       89.68      5.91 o 
   4   1   6        0.22        1.76      2.71 o 
   5   1   6        0.29        2.31      2.63 o 
  -6   2   6        0.35        2.15      3.03 o 
  -5   2   6      184.42      192.19     14.31 o 
  -4   2   6       60.94       60.70      4.96 o 
  -3   2   6      102.30      107.78      6.11 o 
  -2   2   6        0.08        3.65      2.22 o 
  -1   2   6      110.74      119.07      4.08 o 
   0   2   6       10.20        6.07      4.35 o 
   1   2   6      140.70      133.59      3.17 o 
   2   2   6       22.46       25.50      1.38 o 
   3   2   6       52.69       49.24      4.07 o 
   4   2   6        7.04        6.14      2.95 o 
   5   2   6       15.00       17.96      4.71 o 
  -6   3   6        0.58        0.91      1.82 o 
  -5   3   6        1.50        5.98      4.79 o 
  -4   3   6       26.36       19.95      3.35 o 
  -3   3   6      100.11      108.51      5.55 o 
  -2   3   6       14.42        8.93      3.35 o 
  -1   3   6       36.21       38.50      2.15 o 
   0   3   6      321.43      329.03      6.79 o 
   1   3   6        0.08        0.87      0.75 o 
   2   3   6        0.15        1.63      1.02 o 
   3   3   6      378.11      398.55     15.22 o 
   4   3   6        0.12        2.55      2.15 o 
  -6   4   6        5.34        6.52      2.61 o 
  -5   4   6        6.17        6.73      2.48 o 
  -4   4   6        2.92        3.94      1.81 o 
  -3   4   6       17.25       14.78      2.88 o 
  -2   4   6        0.58        1.23      1.26 o 
  -1   4   6       53.15       56.13      2.26 o 
   0   4   6       77.61       91.11      8.88 o 
   1   4   6      226.64      219.05      6.91 o 
   2   4   6       36.72       35.91      2.29 o 
   3   4   6        3.29        3.03      1.19 o 
   4   4   6        2.34        1.52      1.76 o 
  -5   5   6       12.13       10.09      2.54 o 
  -4   5   6       16.35       14.58      2.31 o 
  -3   5   6      118.70      132.21      4.77 o 
  -2   5   6       10.85       11.27      1.53 o 
  -1   5   6       46.62       64.49     12.02 o 
   0   5   6       17.23       19.47      4.31 o 
   1   5   6        9.40       11.09      3.75 o 
   2   5   6       18.98       18.61      2.30 o 
  -5   6   6        0.45        1.77      1.51 o 
  -4   6   6       27.15       24.42      2.78 o 
  -3   6   6       12.12       10.16      1.83 o 
  -2   6   6       60.26       51.54      6.11 o 
  -1   6   6       25.13       21.39      5.67 o 
   0   6   6        0.10        1.36      2.63 o 
   1   6   6        0.82        3.75      3.59 o 
   2   6   6        4.93        3.27      2.15 o 
  -4   7   6        0.03        0.98      1.38 o 
  -3   7   6       11.16       10.45      4.87 o 
  -2   7   6        3.54        5.75      4.07 o 
  -1   7   6        0.68        2.95      4.07 o 
   0   7   6       23.23       30.09      5.19 o 
   1   7   6       21.69       27.37      5.35 o 
   0  -8   7        0.00        0.72      1.68 o 
   1  -8   7       27.00       22.89      3.40 o 
   2  -8   7        6.83        8.80      4.35 o 
   3  -8   7        0.66        1.82      1.69 o 
  -1  -7   7        7.24        8.25      5.15 o 
   0  -7   7        5.43        4.37      1.41 o 
   1  -7   7       29.23       27.71      3.17 o 
   2  -7   7        3.36        3.55      2.23 o 
   3  -7   7        6.76        6.25      2.48 o 
   4  -7   7       11.38        6.06      2.26 o 
  -3  -6   7        0.01        1.04      1.99 o 
  -2  -6   7        7.03        6.54      2.55 o 
  -1  -6   7       16.02       15.66      2.51 o 
   0  -6   7       33.79       34.84      2.74 o 
   1  -6   7        1.95        2.08      1.44 o 
   2  -6   7       41.68       39.87      2.73 o 
   3  -6   7      169.54      156.51      6.49 o 
   4  -6   7       29.37       25.83      4.71 o 
   5  -6   7        5.39        6.53      2.72 o 
  -3  -5   7       31.06       29.77      4.95 o 
  -2  -5   7        4.81        5.11      3.43 o 
  -1  -5   7        0.26        1.87      1.24 o 
   0  -5   7        1.12        2.91      1.04 o 
   1  -5   7       23.65       26.64      2.68 o 
   2  -5   7       80.73       87.47      4.13 o 
   3  -5   7        9.81       12.27      2.13 o 
   4  -5   7        0.74        2.03      1.51 o 
   5  -5   7       19.62       21.52      2.95 o 
  -4  -4   7        3.61        6.54      3.91 o 
  -3  -4   7        0.39        2.82      1.77 o 
  -2  -4   7       26.85       33.09      3.05 o 
  -1  -4   7      191.95      200.99      4.93 o 
   0  -4   7       24.84       26.86      2.51 o 
   1  -4   7       80.08       75.62      3.01 o 
   2  -4   7       18.50       19.15      2.13 o 
   3  -4   7        0.51        3.26      1.88 o 
   4  -4   7        3.73        2.67      1.34 o 
   5  -4   7       37.45       32.01      3.60 o 
  -5  -3   7       14.26       21.07      4.95 o 
  -4  -3   7       36.68       41.83      7.74 o 
  -3  -3   7       11.71       10.71      2.16 o 
  -2  -3   7       83.68       90.02      4.12 o 
  -1  -3   7       18.89       25.90      2.43 o 
   0  -3   7       13.20       14.12      1.92 o 
   1  -3   7       24.38       25.08      2.00 o 
   2  -3   7       46.72       46.79      2.97 o 
   3  -3   7       31.96       32.17      3.30 o 
   4  -3   7       60.64       60.51      7.19 o 
   5  -3   7        9.35       11.92      2.15 o 
  -5  -2   7        1.25       -0.56      2.63 o 
  -4  -2   7       15.08       11.77      3.67 o 
  -3  -2   7      226.05      234.91      6.29 o 
  -2  -2   7        6.73        6.44      1.84 o 
  -1  -2   7        0.28        2.00      1.50 o 
   0  -2   7      325.97      292.42      5.72 o 
   1  -2   7      869.13      868.50     10.60 o 
   2  -2   7      803.63      823.88     13.87 o 
   3  -2   7      183.81      171.15     13.55 o 
   4  -2   7       17.02       20.67      4.95 o 
   5  -2   7        2.20        1.20      0.60 o 
  -5  -1   7       29.98       19.63      5.19 o 
  -4  -1   7       13.41        8.22      3.51 o 
  -3  -1   7      206.66      196.08      7.53 o 
  -2  -1   7       32.19       27.18      3.23 o 
  -1  -1   7      298.36      317.02      7.91 o 
   0  -1   7        4.42        2.96      0.92 o 
   1  -1   7      178.61      160.14      4.10 o 
   2  -1   7      582.37      622.45     14.81 o 
   3  -1   7       11.10       11.34      2.79 o 
   4  -1   7       23.79       30.97      5.51 o 
   5  -1   7        9.42       12.61      4.31 o 
  -6   0   7        0.03        5.27      4.95 o 
  -5   0   7       41.15       32.41      6.86 o 
  -4   0   7      501.86      529.33     16.45 o 
  -3   0   7      108.43       94.65      5.52 o 
  -2   0   7      252.43      293.28      8.19 o 
  -1   0   7     1525.17     1818.25     31.35 o 
   0   0   7       26.34       22.80      1.92 o 
   1   0   7       29.29       31.27      3.25 o 
   2   0   7        8.10        7.73      0.92 o 
   3   0   7       31.37       31.54      5.43 o 
   4   0   7       58.79       55.17      5.83 o 
   5   0   7        9.56       11.97      4.47 o 
  -6   1   7        1.33        2.55      4.79 o 
  -5   1   7       17.40       18.20      6.22 o 
  -4   1   7       13.12       10.79      3.10 o 
  -3   1   7      178.99      199.25      7.61 o 
  -2   1   7       61.85       64.32      4.44 o 
  -1   1   7       21.58       22.63      2.48 o 
   0   1   7      494.82      482.83      9.42 o 
   1   1   7      613.26      630.22     18.68 o 
   2   1   7        6.07        9.75      5.71 o 
   3   1   7      412.67      439.81     10.04 o 
   4   1   7       64.00       66.59      6.95 o 
   5   1   7        0.10        1.44      2.55 o 
  -6   2   7        1.75        1.92      3.27 o 
  -5   2   7      122.24      110.17     16.22 o 
  -4   2   7      134.16      120.64      7.51 o 
  -3   2   7       15.40       12.07      2.96 o 
  -2   2   7      946.16      989.71     22.92 o 
  -1   2   7        3.84        8.41      2.83 o 
   0   2   7        0.53        0.43      0.97 o 
   1   2   7       14.02       18.88      1.51 o 
   2   2   7       89.08       92.27      2.56 o 
   3   2   7        4.85        3.33      1.70 o 
   4   2   7        1.61        2.39      2.47 o 
  -6   3   7       31.49       29.83      4.14 o 
  -5   3   7       52.77       51.01      9.34 o 
  -4   3   7       35.60       31.15      4.35 o 
  -3   3   7        6.57        5.14      2.25 o 
  -2   3   7      165.70      176.39      6.03 o 
  -1   3   7        9.06        4.36      1.49 o 
   0   3   7      238.88      254.41     15.50 o 
   1   3   7        8.62       10.21      1.60 o 
   2   3   7       14.63       15.32      1.94 o 
   3   3   7      135.86      141.01     18.46 o 
   4   3   7        2.23        2.31      2.23 o 
  -5   4   7       15.35       14.41      3.53 o 
  -4   4   7       20.11       16.74      2.30 o 
  -3   4   7      464.84      488.73     22.03 o 
  -2   4   7       51.88       52.49      3.18 o 
  -1   4   7       35.99       35.23      2.02 o 
   0   4   7       13.58       15.42      1.28 o 
   1   4   7        6.10        3.80      1.06 o 
   2   4   7        2.58        3.26      0.85 o 
   3   4   7        1.45        1.04      1.28 o 
  -5   5   7        1.23        1.44      1.81 o 
  -4   5   7        8.86        5.48      2.19 o 
  -3   5   7      151.70      157.99      5.18 o 
  -2   5   7       55.32       71.82      4.64 o 
  -1   5   7       20.27       17.94      1.05 o 
   0   5   7        4.13        6.06      3.11 o 
   1   5   7       21.97       20.43      4.07 o 
   2   5   7        0.80        2.31      1.76 o 
  -5   6   7        0.01        0.23      1.46 o 
  -4   6   7       25.16       27.88      3.40 o 
  -3   6   7        9.28        9.63      1.81 o 
  -2   6   7       14.55       16.41      1.96 o 
  -1   6   7        5.65        5.98      3.75 o 
   0   6   7        5.75        6.86      2.87 o 
   1   6   7        0.30        0.48      1.99 o 
  -4   7   7        0.98        2.31      3.43 o 
  -3   7   7       12.56       10.61      3.99 o 
  -2   7   7        8.92       10.21      4.95 o 
  -1   7   7        1.69        2.39      3.67 o 
   0  -8   8        0.23        2.15      2.79 o 
   1  -8   8        1.53        0.87      1.60 o 
   2  -8   8       61.21       59.71      5.67 o 
   3  -8   8       94.68       86.29     10.94 o 
  -1  -7   8        1.22        3.25      2.37 o 
   0  -7   8        4.66        3.34      1.10 o 
   1  -7   8        1.24        1.91      1.01 o 
   2  -7   8       65.46       64.37      5.78 o 
   3  -7   8       23.28       19.09      2.95 o 
   4  -7   8        0.32        2.55      1.41 o 
  -3  -6   8        5.00        6.14      3.11 o 
  -2  -6   8        2.71        1.46      1.40 o 
  -1  -6   8       72.32       75.41      8.86 o 
   0  -6   8        7.04        5.98      1.73 o 
   1  -6   8       13.10       13.75      2.10 o 
   2  -6   8        4.07        4.13      1.45 o 
   3  -6   8       34.91       38.71      5.79 o 
   4  -6   8       41.11       39.62      5.42 o 
   5  -6   8       12.12       11.26      2.68 o 
  -3  -5   8       19.84       26.50      4.63 o 
  -2  -5   8       89.64       83.89      5.43 o 
  -1  -5   8        1.30        2.83      1.35 o 
   0  -5   8       37.31       44.09      3.71 o 
   1  -5   8        2.47        6.27      1.78 o 
   2  -5   8        0.57        1.64      1.22 o 
   3  -5   8       36.84       37.33      3.57 o 
   4  -5   8        0.78        1.71      1.38 o 
   5  -5   8        0.36        3.22      1.99 o 
  -4  -4   8        1.53        5.03      3.99 o 
  -3  -4   8       65.49       61.64      6.71 o 
  -2  -4   8        6.89        5.97      1.54 o 
  -1  -4   8        3.35        4.13      1.62 o 
   0  -4   8        0.22        1.47      0.93 o 
   1  -4   8        9.56       10.85      1.52 o 
   2  -4   8      224.51      233.32      5.44 o 
   3  -4   8       62.54       69.39      3.27 o 
   4  -4   8        8.64       10.17      1.72 o 
   5  -4   8        0.45        1.20      1.58 o 
  -4  -3   8        0.06        1.84      3.91 o 
  -3  -3   8       37.91       35.69      3.55 o 
  -2  -3   8       20.78       18.83      2.73 o 
  -1  -3   8        4.60        3.41      1.39 o 
   0  -3   8       64.39       66.76      3.90 o 
   1  -3   8       40.79       42.36      2.21 o 
   2  -3   8       55.21       65.82      7.20 o 
   3  -3   8       17.03       17.54      2.22 o 
   4  -3   8        5.55        4.23      1.63 o 
   5  -3   8        5.21        5.77      1.95 o 
  -4  -2   8       74.09       72.27      8.54 o 
  -3  -2   8       13.65       12.10      2.17 o 
  -2  -2   8        7.74        8.71      1.94 o 
  -1  -2   8      327.53      347.83      6.99 o 
   0  -2   8      137.24      135.07      4.76 o 
   1  -2   8      103.38      101.57      3.37 o 
   2  -2   8      121.61      115.41      3.55 o 
   3  -2   8       21.75       22.61      1.81 o 
   4  -2   8        0.00        2.39      2.79 o 
   5  -2   8       22.95       29.05      5.91 o 
  -5  -1   8        0.46        2.95      3.35 o 
  -4  -1   8      152.91      164.17     10.79 o 
  -3  -1   8      194.94      192.80      7.54 o 
  -2  -1   8      152.91      159.18      6.73 o 
  -1  -1   8       38.23       33.34      3.14 o 
   0  -1   8      199.18      169.99      4.19 o 
   1  -1   8        6.80        6.20      1.24 o 
   2  -1   8      624.33      684.72     16.40 o 
   3  -1   8        3.99        5.56      1.72 o 
   4  -1   8      124.00      135.75      8.95 o 
   5  -1   8       31.72       33.92      5.91 o 
  -5   0   8        1.63        4.87      3.59 o 
  -4   0   8      139.81      129.95     10.07 o 
  -3   0   8      231.82      212.33      7.92 o 
  -2   0   8       11.64        9.71      2.19 o 
  -1   0   8       87.54       83.54      4.76 o 
   0   0   8      223.03      212.33      5.72 o 
   1   0   8       28.45       22.94      2.16 o 
   2   0   8        9.22       10.28      4.60 o 
   3   0   8       68.57       72.61      4.63 o 
   4   0   8        0.72        0.64      1.99 o 
   5   0   8        0.74        2.87      2.63 o 
  -6   1   8        2.70        5.90      4.07 o 
  -5   1   8        7.93        5.03      3.67 o 
  -4   1   8      122.17      128.41      9.51 o 
  -3   1   8        1.04        7.40      3.86 o 
  -2   1   8      591.93      643.22     16.46 o 
  -1   1   8      108.96       94.88      4.41 o 
   0   1   8       36.03       25.59      3.58 o 
   1   1   8     1114.33     1176.87     26.11 o 
   2   1   8       65.16       64.24      1.75 o 
   3   1   8       52.26       56.73      5.83 o 
   4   1   8      186.44      199.30     10.71 o 
   5   1   8        0.29        3.03      2.87 o 
  -6   2   8        2.92        1.04      3.35 o 
  -5   2   8        1.37        5.03      4.07 o 
  -4   2   8       26.53       17.64      5.51 o 
  -3   2   8       21.16       15.10      3.46 o 
  -2   2   8        3.84        4.85      1.87 o 
  -1   2   8       29.93       33.32      2.73 o 
   0   2   8       29.46       33.13      3.24 o 
   1   2   8      111.79      127.03      3.53 o 
   2   2   8        6.86        6.05      1.08 o 
   3   2   8       89.78       94.58      7.87 o 
   4   2   8       20.08       20.59      3.91 o 
  -6   3   8        5.24        5.19      3.67 o 
  -5   3   8        4.39        2.47      2.79 o 
  -4   3   8      112.94      128.70      9.43 o 
  -3   3   8      119.89      127.79      5.79 o 
  -2   3   8        1.20        3.35      2.40 o 
  -1   3   8      111.61      107.04      5.03 o 
   0   3   8       48.38       48.64      3.04 o 
   1   3   8       29.79       35.59      2.10 o 
   2   3   8        6.87        6.57      1.22 o 
   3   3   8      144.42      150.12      7.82 o 
   4   3   8       19.12       15.56      3.59 o 
  -5   4   8        5.36        3.54      2.66 o 
  -4   4   8       47.01       43.35      5.99 o 
  -3   4   8      411.63      435.78     10.23 o 
  -2   4   8      374.13      411.86      7.31 o 
  -1   4   8       56.52       51.31      2.51 o 
   0   4   8       33.92       34.49      1.92 o 
   1   4   8        2.65        1.65      0.87 o 
   2   4   8        2.95        3.01      0.90 o 
   3   4   8       13.95        9.82      3.43 o 
  -5   5   8       31.99       40.98      7.26 o 
  -4   5   8        0.06        2.03      1.52 o 
  -3   5   8       24.03       23.28      2.38 o 
  -2   5   8       30.18       30.00      2.18 o 
  -1   5   8        8.62        6.14      0.97 o 
   0   5   8       29.78       28.89      5.75 o 
   1   5   8       22.09       20.10      1.80 o 
   2   5   8        0.09        0.96      1.44 o 
  -4   6   8        8.98        7.92      2.10 o 
  -3   6   8      148.55      145.65      5.53 o 
  -2   6   8        0.51        1.24      0.85 o 
  -1   6   8       99.45       90.01     13.74 o 
   0   6   8       34.52       33.04      5.43 o 
   1   6   8       23.70       29.77      4.87 o 
  -3   7   8        1.37       -0.16      3.03 o 
  -2   7   8       11.90        9.34      3.83 o 
  -1   7   8       19.79       17.16      4.55 o 
   0   7   8        1.18        2.55      2.47 o 
   1  -8   9        4.95        5.38      2.26 o 
   2  -8   9       16.76       17.05      3.42 o 
  -1  -7   9        3.44        4.40      2.16 o 
   0  -7   9        0.02        0.28      0.95 o 
   1  -7   9        0.84        2.26      1.18 o 
   2  -7   9        1.63        4.04      1.54 o 
   3  -7   9        7.14        3.99      2.12 o 
   4  -7   9       31.55       27.15      5.74 o 
  -2  -6   9       29.49       21.15      4.31 o 
  -1  -6   9       11.38        6.33      2.03 o 
   0  -6   9       52.75       48.85      3.16 o 
   1  -6   9        0.01        2.60      1.21 o 
   2  -6   9       13.64       11.65      3.01 o 
   3  -6   9        1.29        3.23      1.82 o 
   4  -6   9        1.33        2.19      1.42 o 
  -3  -5   9       38.58       49.33      6.31 o 
  -2  -5   9        6.70        6.46      3.83 o 
  -1  -5   9       42.68       48.57      3.83 o 
   0  -5   9        6.74        6.00      1.66 o 
   1  -5   9       82.50       83.17      5.36 o 
   2  -5   9       10.07        8.92      1.61 o 
   3  -5   9        1.35        2.79      1.11 o 
   4  -5   9        1.43        2.33      1.38 o 
   5  -5   9        4.81        3.70      1.93 o 
  -4  -4   9       10.57       10.29      4.55 o 
  -3  -4   9        7.94        7.26      3.51 o 
  -2  -4   9      194.58      196.38      7.15 o 
  -1  -4   9       15.39       16.63      2.34 o 
   0  -4   9        1.07        3.23      1.18 o 
   1  -4   9      170.72      180.83      4.75 o 
   2  -4   9        0.00        2.03      1.32 o 
   3  -4   9       11.73       14.40      2.72 o 
   4  -4   9        4.64        3.73      1.35 o 
   5  -4   9        6.44        5.13      2.26 o 
  -4  -3   9        0.05        1.68      3.11 o 
  -3  -3   9      119.79      123.44      8.79 o 
  -2  -3   9       15.64       10.58      2.19 o 
  -1  -3   9       89.26       89.75      3.80 o 
   0  -3   9      130.99      131.44      6.14 o 
   1  -3   9        0.06        1.61      1.11 o 
   2  -3   9      234.69      240.38      5.78 o 
   3  -3   9        8.92        5.67      1.45 o 
   4  -3   9       11.18        9.14      1.67 o 
   5  -3   9        6.58        8.46      3.03 o 
  -4  -2   9        1.49        3.99      3.51 o 
  -3  -2   9     1678.40     1745.35     80.19 o 
  -2  -2   9      143.98      151.12      5.29 o 
  -1  -2   9       34.93       30.94      2.43 o 
   0  -2   9      618.34      602.88     11.25 o 
   1  -2   9      178.67      186.02      5.30 o 
   2  -2   9        4.40        4.48      1.59 o 
   3  -2   9       23.38       23.27      2.20 o 
   4  -2   9       50.56       57.08      6.55 o 
   5  -2   9        5.40        1.60      2.55 o 
  -5  -1   9        2.74        4.95      4.87 o 
  -4  -1   9       41.14       41.35      6.31 o 
  -3  -1   9        3.39        3.06      2.75 o 
  -2  -1   9       22.96       22.03      4.59 o 
  -1  -1   9       94.03       95.86      5.00 o 
   0  -1   9      188.24      187.42      4.58 o 
   1  -1   9       66.86       71.12      3.95 o 
   2  -1   9       72.89       76.16      3.21 o 
   3  -1   9        1.74        1.89      0.86 o 
   4  -1   9      111.32      125.34      9.99 o 
   5  -1   9       20.35       23.78      4.47 o 
  -5   0   9        1.45        2.95      4.47 o 
  -4   0   9        2.23        4.55      4.23 o 
  -3   0   9      228.85      214.19      8.03 o 
  -2   0   9       41.79       48.00      4.31 o 
  -1   0   9      981.30     1077.82     18.68 o 
   0   0   9        6.72        5.87      1.54 o 
   1   0   9       49.08       56.82      5.11 o 
   2   0   9       18.97       17.45      2.25 o 
   3   0   9       24.84       26.21      3.24 o 
   5   0   9        0.21        2.79      2.95 o 
  -5   1   9        2.80        2.31      3.27 o 
  -4   1   9        0.46        4.23      5.19 o 
  -3   1   9       93.24       81.27      5.38 o 
  -2   1   9       16.01       17.58      2.70 o 
  -1   1   9       82.76       77.12      4.15 o 
   0   1   9      119.81      126.16      9.87 o 
   1   1   9       50.19       57.69      6.91 o 
   2   1   9        0.26        0.96      0.49 o 
   3   1   9        8.60        6.26      1.78 o 
   4   1   9       64.09       64.11     10.14 o 
  -5   2   9       24.04       25.38      4.95 o 
  -4   2   9       57.38       56.93      7.51 o 
  -3   2   9       41.95       45.32      4.80 o 
  -2   2   9        8.74        7.29      2.24 o 
  -1   2   9       19.05       14.69      4.55 o 
   0   2   9       23.11       27.52      3.57 o 
   1   2   9       12.54       14.58      1.63 o 
   2   2   9        0.05        1.76      0.95 o 
   3   2   9       17.46       19.74      6.58 o 
   4   2   9       30.93       33.20      5.51 o 
  -5   3   9       65.48       61.96      7.43 o 
  -4   3   9        0.24        3.59      4.39 o 
  -3   3   9       29.94       28.69      3.36 o 
  -2   3   9      272.78      292.42      8.30 o 
  -1   3   9       84.81       94.25      9.35 o 
   0   3   9      200.23      206.08      4.88 o 
   1   3   9        3.42        2.38      1.13 o 
   2   3   9      143.15      141.24      3.68 o 
   3   3   9       58.60       52.70      4.83 o 
   4   3   9        9.91        5.91      2.39 o 
  -5   4   9        5.97        7.73      2.82 o 
  -4   4   9       12.73        8.70      3.83 o 
  -3   4   9        5.39        3.39      1.56 o 
  -2   4   9       35.01       36.91      2.76 o 
  -1   4   9       50.96       56.08      3.55 o 
   0   4   9        6.78        4.86      1.21 o 
   1   4   9        5.86        5.02      1.05 o 
   2   4   9        0.44        0.10      0.57 o 
   3   4   9        1.14        1.28      1.12 o 
  -5   5   9       19.04       20.05      3.69 o 
  -4   5   9        7.10        4.84      2.14 o 
  -3   5   9       62.63       66.64      6.05 o 
  -2   5   9        3.69        3.74      1.99 o 
  -1   5   9        5.96        3.15      1.16 o 
   0   5   9       29.88       23.72      1.56 o 
   1   5   9        4.04        5.82      1.95 o 
  -4   6   9        0.02        1.46      1.51 o 
  -3   6   9       45.65       49.22      4.19 o 
  -2   6   9        1.51        1.89      1.15 o 
  -1   6   9       11.59        9.18      3.99 o 
   0   6   9        2.15        2.87      2.39 o 
   1   6   9        0.28        2.31      1.91 o 
  -3   7   9       35.08       36.32      7.26 o 
  -2   7   9       21.11       19.31      6.70 o 
  -1   7   9        1.08        1.76      2.55 o 
   1  -8  10       14.70       16.18      3.55 o 
   2  -8  10        0.00        1.17      1.44 o 
  -1  -7  10        3.28        8.30      3.67 o 
   0  -7  10        0.00        0.90      1.28 o 
   1  -7  10        7.95        4.74      1.80 o 
   2  -7  10        0.02        3.22      1.70 o 
   3  -7  10        1.80        0.90      1.43 o 
  -2  -6  10        3.21        3.27      3.59 o 
  -1  -6  10       27.99       24.23     10.10 o 
   0  -6  10        0.01        1.16      1.16 o 
   1  -6  10        0.76        1.70      1.12 o 
   2  -6  10        0.07        1.53      1.38 o 
   3  -6  10       72.26       64.69      9.09 o 
   4  -6  10        0.38        1.18      1.36 o 
  -3  -5  10        0.56        1.60      2.79 o 
  -2  -5  10        5.41        8.30      4.07 o 
  -1  -5  10        6.70        4.57      2.15 o 
   0  -5  10       49.57       52.55      4.09 o 
   1  -5  10        2.52        3.44      1.83 o 
   2  -5  10        2.11        2.17      1.28 o 
   3  -5  10        2.56        4.46      1.57 o 
   4  -5  10        3.67        2.45      2.71 o 
   5  -5  10        1.88        2.50      1.12 o 
  -4  -4  10        0.43        5.90      4.55 o 
  -3  -4  10        5.73        6.70      3.83 o 
  -2  -4  10        0.00        3.56      2.28 o 
  -1  -4  10       19.22       23.20      2.86 o 
   0  -4  10      104.51      108.96      5.38 o 
   1  -4  10       28.55       26.72      3.89 o 
   2  -4  10        0.43        1.96      1.24 o 
   3  -4  10       20.26       19.45      3.14 o 
   4  -4  10       46.42       40.60      4.85 o 
   5  -4  10       10.90       11.10      3.75 o 
  -4  -3  10        0.81        3.03      3.19 o 
  -3  -3  10       22.08       23.46      5.03 o 
  -2  -3  10      260.63      243.13     22.69 o 
  -1  -3  10       59.52       61.67      3.99 o 
   0  -3  10       99.17       97.04      4.85 o 
   1  -3  10        9.50       12.70      1.91 o 
   2  -3  10       21.22       23.24      2.27 o 
   3  -3  10      634.60      636.98      9.10 o 
   4  -3  10       63.53       57.68      3.49 o 
   5  -3  10        0.43        2.31      3.11 o 
  -5  -2  10        8.68        8.62      4.07 o 
  -4  -2  10       88.76       90.08     13.74 o 
  -3  -2  10        0.23        0.72      1.63 o 
  -2  -2  10      455.85      461.83     10.17 o 
  -1  -2  10       21.03       20.62      2.47 o 
   0  -2  10        7.14        6.15      1.81 o 
   1  -2  10        0.01        1.87      1.45 o 
   2  -2  10        0.35        1.89      1.34 o 
   3  -2  10       25.23       24.63      3.25 o 
   4  -2  10        1.06        2.47      2.15 o 
   5  -2  10       21.62       26.26      5.43 o 
  -5  -1  10        6.11        5.51      3.99 o 
  -4  -1  10        0.66        4.47      3.75 o 
  -3  -1  10       31.31       33.17      4.26 o 
  -2  -1  10       43.59       48.20      4.04 o 
  -1  -1  10        0.06        0.10      1.85 o 
   0  -1  10       96.05      104.69      4.75 o 
   1  -1  10        1.27        1.70      0.95 o 
   2  -1  10       64.64       57.85      2.92 o 
   3  -1  10       10.60       10.42      1.47 o 
   4  -1  10       67.59       78.25     11.74 o 
   5  -1  10       87.10       89.52     10.06 o 
  -5   0  10       17.25        9.90      3.43 o 
  -4   0  10       28.61       34.80      6.39 o 
  -3   0  10        8.67        8.98      2.57 o 
  -2   0  10       62.28       58.71      4.44 o 
  -1   0  10        6.62        6.61      2.17 o 
   0   0  10       47.29       52.05      4.64 o 
   1   0  10       99.03       97.77      4.44 o 
   2   0  10       27.61       27.96      2.41 o 
   3   0  10       21.46       28.80      3.70 o 
   4   0  10       39.25       43.66      7.66 o 
   5   0  10        0.02        1.68      2.23 o 
  -5   1  10       82.68       72.43      8.15 o 
  -4   1  10      137.65      133.13     11.11 o 
  -3   1  10       18.47       21.98      3.54 o 
  -2   1  10      150.23      158.94      6.60 o 
  -1   1  10        2.87        4.55      4.31 o 
   0   1  10       31.47       29.78      4.10 o 
   1   1  10      101.28      104.40      4.63 o 
   2   1  10       59.62       67.27      4.31 o 
   3   1  10       37.58       33.76      4.56 o 
   4   1  10        0.78        2.47      2.79 o 
  -5   2  10        6.34        2.87      3.27 o 
  -4   2  10       14.72        9.82      4.55 o 
  -3   2  10       10.11       11.20      2.79 o 
  -2   2  10        8.76        5.81      2.09 o 
  -1   2  10       32.30       29.29      2.83 o 
   0   2  10       73.61       69.49      5.55 o 
   1   2  10       11.26        9.59      2.23 o 
   2   2  10        0.17        1.09      0.66 o 
   3   2  10        4.95        3.76      1.31 o 
   4   2  10        0.08        0.08      1.91 o 
  -5   3  10       53.51       50.05      7.98 o 
  -4   3  10       29.80       21.87      4.87 o 
  -3   3  10       10.02        9.59      2.80 o 
  -2   3  10      427.22      454.85      9.43 o 
  -1   3  10        1.76        3.39      1.98 o 
   0   3  10        0.96        2.95      1.42 o 
   1   3  10       18.89       18.05      1.74 o 
   2   3  10        0.90        1.51      0.95 o 
   3   3  10        4.46        1.67      1.63 o 
  -5   4  10        3.24        7.10      4.07 o 
  -4   4  10        8.82        3.19      3.35 o 
  -3   4  10       66.26       65.15      4.66 o 
  -2   4  10      262.45      271.59      7.54 o 
  -1   4  10       47.27       44.25      3.43 o 
   0   4  10       17.96       18.84      1.94 o 
   1   4  10       44.20       37.93      2.44 o 
   2   4  10        0.40        2.54      0.95 o 
   3   4  10       15.64       16.52      3.11 o 
  -4   5  10        0.27        2.27      2.16 o 
  -3   5  10       12.43       13.92      3.40 o 
  -2   5  10       55.30       60.97      3.59 o 
  -1   5  10       63.89       61.85      2.98 o 
   0   5  10        4.27        5.02      1.60 o 
   1   5  10        7.07        6.06      2.31 o 
  -4   6  10       19.21       17.25      4.63 o 
  -3   6  10       12.05       12.36      3.47 o 
  -2   6  10       19.81       24.10      5.83 o 
  -1   6  10       36.38       35.76      6.07 o 
   0   6  10       14.54       14.05      3.83 o 
   1   6  10       16.48       20.75      4.63 o 
  -1  -7  11       14.41       10.53      3.67 o 
   0  -7  11        1.30        2.07      1.63 o 
   1  -7  11        0.00        1.09      1.46 o 
   2  -7  11        4.31        5.34      2.39 o 
   3  -7  11        0.75        1.48      1.42 o 
  -2  -6  11        0.11        2.47      2.47 o 
  -1  -6  11      112.00      125.89      8.95 o 
   0  -6  11        0.78        2.04      1.52 o 
   1  -6  11        8.05        8.02      2.36 o 
   2  -6  11        3.29        2.85      1.65 o 
   3  -6  11        1.18        2.60      1.84 o 
   4  -6  11        7.53        7.21      2.36 o 
  -3  -5  11        1.21        4.31      2.79 o 
  -2  -5  11       55.66       67.30      7.42 o 
  -1  -5  11        0.00        1.72      1.92 o 
   0  -5  11        1.03        2.43      1.84 o 
   1  -5  11       33.80       31.68      2.60 o 
   2  -5  11       25.11       25.42      3.38 o 
   3  -5  11        2.82        3.65      1.62 o 
   4  -5  11        0.70        1.74      1.46 o 
  -4  -4  11       39.68       48.77      7.42 o 
  -3  -4  11      132.19      151.80      9.75 o 
  -2  -4  11      231.51      278.44     17.04 o 
  -1  -4  11       10.82       15.32      4.87 o 
   0  -4  11        0.18        2.43      1.57 o 
   1  -4  11       73.00       76.01      3.38 o 
   2  -4  11       18.60       18.33      2.07 o 
   3  -4  11        7.08        7.60      1.75 o 
   4  -4  11       10.93        6.55      1.59 o 
   5  -4  11       13.09        7.66      3.35 o 
  -4  -3  11       17.92       18.12      5.19 o 
  -3  -3  11       37.00       47.17      8.46 o 
  -2  -3  11       25.91       28.94      3.26 o 
  -1  -3  11       55.39       54.54      3.94 o 
   0  -3  11       27.16       29.17      3.07 o 
   1  -3  11       14.23       14.03      2.21 o 
   2  -3  11       29.68       33.19      3.03 o 
   3  -3  11        0.61        3.13      1.82 o 
   4  -3  11        2.23        2.07      1.24 o 
   5  -3  11       45.83       55.72      8.22 o 
  -5  -2  11        0.15        2.23      3.35 o 
  -4  -2  11       63.92       58.28      7.19 o 
  -3  -2  11      147.88      160.88     10.71 o 
  -2  -2  11      206.39      216.49      6.99 o 
  -1  -2  11      261.64      270.15     10.39 o 
   0  -2  11      171.78      181.15      6.96 o 
   1  -2  11       36.33       35.74      2.50 o 
   2  -2  11        0.00        1.66      1.51 o 
   3  -2  11        1.97        4.07      1.92 o 
   4  -2  11        0.80        1.68      2.15 o 
   5  -2  11        6.41        3.43      2.71 o 
  -5  -1  11        2.84        2.55      3.67 o 
  -4  -1  11        8.03        7.18      3.99 o 
  -3  -1  11      119.43      125.21      8.87 o 
  -2  -1  11        4.41        7.84      3.47 o 
  -1  -1  11      267.19      299.67      8.88 o 
   0  -1  11       52.05       50.14      3.64 o 
   1  -1  11      106.56      101.35      4.52 o 
   2  -1  11       42.87       43.97      3.01 o 
   3  -1  11        1.08        2.45      1.34 o 
   4  -1  11       21.05       26.98      6.62 o 
   5  -1  11       12.68        8.70      3.59 o 
  -5   0  11        5.03        1.92      3.03 o 
  -4   0  11       95.99      117.17     10.46 o 
  -3   0  11        2.88        9.58      7.58 o 
  -2   0  11       49.18       62.09      4.66 o 
  -1   0  11       71.74       72.52      4.36 o 
   0   0  11       20.98       15.26      3.00 o 
   1   0  11       28.66       30.41      2.91 o 
   2   0  11      164.62      174.03      4.34 o 
   3   0  11       16.55       15.00      5.75 o 
   4   0  11        4.27        1.44      2.23 o 
  -5   1  11        5.00        8.38      5.03 o 
  -4   1  11      245.10      227.43     15.28 o 
  -3   1  11       47.02       35.34      3.95 o 
  -2   1  11       33.99       37.78      4.23 o 
  -1   1  11      384.82      396.37      9.84 o 
   0   1  11      120.75      112.22      6.71 o 
   1   1  11      129.21      130.34      5.38 o 
   2   1  11       37.03       40.44      3.82 o 
   3   1  11        1.86        1.76      1.28 o 
   4   1  11       11.98        8.70      3.99 o 
  -5   2  11        8.65        5.03      3.67 o 
  -4   2  11        1.59        3.51      3.35 o 
  -3   2  11       11.92        8.14      3.27 o 
  -2   2  11      250.54      248.85     14.01 o 
  -1   2  11      217.98      217.32     10.60 o 
   0   2  11       12.31       11.07      2.79 o 
   1   2  11       13.68       12.24      2.23 o 
   2   2  11        5.34        4.91      1.28 o 
   3   2  11        1.23        2.63      1.99 o 
   4   2  11       34.39       24.90     12.93 o 
  -5   3  11        6.88        3.99      5.11 o 
  -4   3  11       92.40       85.54     13.26 o 
  -3   3  11      101.23       94.14      5.39 o 
  -2   3  11      628.62      677.31     14.43 o 
  -1   3  11       90.24       97.75      4.83 o 
   0   3  11        6.07        7.49      1.67 o 
   1   3  11        6.01        6.77      1.35 o 
   2   3  11       52.22       51.82      4.46 o 
   3   3  11        5.47        4.55      3.43 o 
  -5   4  11        4.61        2.31      2.71 o 
  -4   4  11        0.23        2.07      3.27 o 
  -3   4  11        0.21        1.61      1.80 o 
  -2   4  11      178.48      199.36      8.41 o 
  -1   4  11        3.48        3.34      1.42 o 
   0   4  11      129.55      132.06      5.00 o 
   1   4  11       26.35       31.09      3.29 o 
   2   4  11        5.59        2.31      1.52 o 
  -4   5  11       10.05        6.49      2.19 o 
  -3   5  11        2.08        2.14      1.16 o 
  -2   5  11       68.76       73.32      6.30 o 
  -1   5  11       57.22       59.35      5.12 o 
   0   5  11       10.66        7.09      2.07 o 
   1   5  11        1.79        2.15      2.39 o 
  -3   6  11       56.92       68.26      9.90 o 
  -2   6  11       63.00       71.93      8.38 o 
  -1   6  11        1.72        0.96      2.87 o 
   0   6  11       17.42       18.91      5.27 o 
   0  -7  12       31.51       30.73      5.59 o 
   1  -7  12       20.74       21.89      3.95 o 
   2  -7  12        1.21        1.59      1.75 o 
   3  -7  12        0.01        0.42      1.25 o 
  -2  -6  12        0.13        0.32      2.15 o 
  -1  -6  12        0.37        1.04      2.47 o 
   0  -6  12       22.50       21.87      4.39 o 
   1  -6  12        5.42        3.06      2.02 o 
   2  -6  12       26.10       30.49      5.99 o 
   3  -6  12        1.19        2.44      1.52 o 
   4  -6  12        0.08        1.72      1.02 o 
  -3  -5  12        0.01        3.91      2.79 o 
  -2  -5  12       15.27       16.76      5.51 o 
  -1  -5  12       57.05       57.08      9.42 o 
   0  -5  12        0.07        4.07      4.07 o 
   1  -5  12       28.31       32.87      3.83 o 
   2  -5  12       15.83       17.36      4.71 o 
   3  -5  12       37.28       36.61      4.80 o 
   4  -5  12       17.61       16.86      3.50 o 
  -3  -4  12        4.56        3.83      3.27 o 
  -2  -4  12      279.88      298.65     17.85 o 
  -1  -4  12        0.53        1.60      3.11 o 
   0  -4  12        0.09        2.64      1.85 o 
   1  -4  12       30.97       28.33      2.73 o 
   2  -4  12        0.05        2.12      1.53 o 
   3  -4  12       10.23        8.10      1.78 o 
   4  -4  12        1.26        1.08      0.92 o 
  -4  -3  12        1.18        6.78      4.47 o 
  -3  -3  12       49.12       59.95     10.06 o 
  -2  -3  12      134.63      136.89      9.99 o 
  -1  -3  12       25.48       21.00      4.31 o 
   0  -3  12       15.65       15.21      2.58 o 
   1  -3  12        6.54        8.97      2.08 o 
   2  -3  12       60.11       64.95      6.15 o 
   3  -3  12        0.04        0.55      1.38 o 
   4  -3  12       12.91       10.85      4.39 o 
   5  -3  12       52.59       62.90     10.78 o 
  -4  -2  12        1.74        4.23      3.43 o 
  -3  -2  12       39.31       47.18      8.22 o 
  -2  -2  12       10.64        8.17      2.95 o 
  -1  -2  12        1.91        1.68      2.04 o 
   0  -2  12       94.87       98.54     10.51 o 
   1  -2  12        2.77        3.74      1.71 o 
   2  -2  12        7.33        7.54      1.67 o 
   3  -2  12        0.02        2.29      1.57 o 
   4  -2  12        5.52        1.99      2.55 o 
   5  -2  12        6.86        7.26      3.99 o 
  -5  -1  12        0.07        2.79      3.35 o 
  -4  -1  12       43.10       47.26      9.10 o 
  -3  -1  12       18.52       18.20      4.95 o 
  -2  -1  12       26.09       27.09      3.61 o 
  -1  -1  12       11.96       10.15      2.39 o 
   0  -1  12       12.63       11.10      2.40 o 
   1  -1  12       29.95       28.27      2.84 o 
   2  -1  12       61.88       64.94      3.19 o 
   3  -1  12        1.21        1.34      1.07 o 
   4  -1  12       14.10        9.90      4.55 o 
  -5   0  12       24.64       26.34      6.62 o 
  -4   0  12        0.00        3.43      3.99 o 
  -3   0  12       30.60       40.95      7.90 o 
  -2   0  12        0.02        3.22      2.47 o 
  -1   0  12       52.71       52.20      3.66 o 
   0   0  12      106.17      109.64      9.43 o 
   1   0  12       19.67       20.89      2.24 o 
   2   0  12        0.73        0.61      1.15 o 
   3   0  12        3.14        5.98      2.63 o 
   4   0  12        1.03        2.71      1.92 o 
  -5   1  12       50.36       60.59      9.18 o 
  -4   1  12       34.65       31.37      6.94 o 
  -3   1  12       13.12        6.70      3.83 o 
  -2   1  12       41.98       34.79      4.00 o 
  -1   1  12       52.52       51.21      3.99 o 
   0   1  12       46.48       47.56      6.39 o 
   1   1  12       12.29       13.89      3.51 o 
   2   1  12        0.02        1.06      0.80 o 
   3   1  12       19.22       10.61      7.66 o 
   4   1  12       16.67       14.28      8.46 o 
  -5   2  12        1.63       -0.56      3.35 o 
  -4   2  12        0.76        1.68      3.19 o 
  -3   2  12        9.36        6.86      3.59 o 
  -2   2  12       15.91       13.78      2.49 o 
  -1   2  12      403.51      377.36      8.62 o 
   0   2  12      157.32      146.04      9.15 o 
   1   2  12       10.68        7.03      1.78 o 
   2   2  12       21.49       20.88      1.89 o 
   3   2  12       15.92       13.01      5.59 o 
  -5   3  12        5.41        5.67      3.75 o 
  -4   3  12        7.11        5.27      3.27 o 
  -3   3  12       24.75       20.55      5.39 o 
  -2   3  12       34.42       38.32      3.44 o 
  -1   3  12      267.21      296.51      8.77 o 
   0   3  12       45.25       46.40      3.36 o 
   1   3  12        7.54        5.97      1.44 o 
   2   3  12        3.85        4.00      1.20 o 
   3   3  12       12.47       15.80      3.11 o 
  -4   4  12        2.29        4.87      4.23 o 
  -3   4  12       11.33        8.61      2.41 o 
  -2   4  12        4.13        5.55      2.42 o 
  -1   4  12       36.75       43.40      8.41 o 
   0   4  12       10.44       10.32      1.79 o 
   1   4  12       45.60       44.19      3.26 o 
   2   4  12       10.62        9.42      2.87 o 
  -4   5  12        7.56        4.80      2.45 o 
  -3   5  12        1.89        1.15      1.59 o 
  -2   5  12        1.84        2.68      1.79 o 
  -1   5  12        0.35        2.08      1.74 o 
   0   5  12       13.72       23.14      5.27 o 
   1   5  12        6.16        4.39      2.95 o 
  -3   6  12       13.80       16.44      5.99 o 
  -2   6  12        0.05        2.63      4.71 o 
  -1   6  12        3.67        8.14      4.47 o 
   0  -7  13       10.41       12.93      4.15 o 
   1  -7  13        0.06        0.87      1.54 o 
   2  -7  13        5.46        3.58      2.39 o 
  -1  -6  13       11.45       13.33      4.15 o 
   0  -6  13        8.49        7.66      3.75 o 
   1  -6  13       21.69       24.42      4.03 o 
   2  -6  13        1.40        4.30      2.38 o 
   3  -6  13        4.39        3.25      1.85 o 
  -2  -5  13       41.83       50.29      6.55 o 
  -1  -5  13        2.99        5.75      3.99 o 
   0  -5  13       10.46       11.33      4.71 o 
   1  -5  13       11.54        6.70      2.79 o 
   2  -5  13        6.57        6.71      2.22 o 
   3  -5  13        0.31        2.99      1.94 o 
   4  -5  13       36.63       28.11      4.41 o 
  -3  -4  13       11.38       15.80      4.55 o 
  -2  -4  13       16.41       12.21      3.59 o 
  -1  -4  13      280.59      304.52     17.61 o 
   0  -4  13      146.27      147.54      9.03 o 
   1  -4  13       10.13       14.92      4.23 o 
   2  -4  13        3.09        2.79      1.93 o 
   3  -4  13        5.75        3.17      2.55 o 
   4  -4  13       65.52       50.86     19.96 o 
  -4  -3  13       11.18        6.70      3.75 o 
  -3  -3  13       49.12       43.19      6.71 o 
  -2  -3  13      392.27      479.88     16.35 o 
  -1  -3  13       98.39      102.17      7.75 o 
   0  -3  13       34.02       37.52      4.74 o 
   1  -3  13        4.62        4.73      1.92 o 
   2  -3  13        0.04        0.59      1.55 o 
   3  -3  13        6.88        6.08      1.91 o 
   4  -3  13        7.69        6.30      3.43 o 
  -4  -2  13        7.84        8.22      4.87 o 
  -3  -2  13       55.94       61.47     10.38 o 
  -2  -2  13        0.34        3.11      3.59 o 
  -1  -2  13        1.61        2.26      1.50 o 
   0  -2  13       27.31       25.84      3.98 o 
   1  -2  13       30.03       28.11      2.73 o 
   2  -2  13        0.04        1.62      1.57 o 
   3  -2  13        4.77        4.91      2.59 o 
   4  -2  13        0.84        1.28      1.36 o 
  -4  -1  13       10.72        6.70      3.83 o 
  -3  -1  13       46.76       40.08      6.15 o 
  -2  -1  13       41.73       36.56      5.67 o 
  -1  -1  13        9.70        6.84      2.22 o 
   0  -1  13      287.47      311.15      8.57 o 
   1  -1  13       38.28       39.40      5.63 o 
   2  -1  13        3.50        4.06      1.59 o 
   3  -1  13        1.03        4.42      1.20 o 
   4  -1  13        7.47        5.11      4.07 o 
  -5   0  13        1.78        2.79      3.75 o 
  -4   0  13       14.19        8.46      3.91 o 
  -3   0  13      109.08       96.74      9.51 o 
  -2   0  13        6.35        4.27      2.53 o 
  -1   0  13      113.91       96.30      6.19 o 
   0   0  13      119.46      116.93      8.43 o 
   1   0  13       57.04       59.61      3.23 o 
   2   0  13       27.32       22.81      3.59 o 
   3   0  13       15.86       14.28      5.75 o 
   4   0  13       11.32        9.26      7.34 o 
  -5   1  13        7.92        8.70      5.11 o 
  -4   1  13       18.02       20.35      5.11 o 
  -3   1  13      206.27      171.61     12.32 o 
  -2   1  13        4.34        7.16      2.18 o 
  -1   1  13       15.29       12.86      2.60 o 
   0   1  13        1.65        1.45      1.80 o 
   1   1  13       22.73       20.62      2.93 o 
   2   1  13        0.27        0.68      0.78 o 
   3   1  13       23.39       17.72      7.50 o 
   4   1  13        2.17        2.23      2.55 o 
  -5   2  13        2.11        7.66      3.67 o 
  -4   2  13        1.51        3.35      4.63 o 
  -3   2  13       11.47        6.14      4.31 o 
  -2   2  13        8.83        5.31      2.39 o 
  -1   2  13      534.47      560.09     15.46 o 
   0   2  13       39.30       41.77      3.41 o 
   1   2  13       87.39       89.09      4.85 o 
   2   2  13       34.95       34.86      2.87 o 
   3   2  13       18.68       23.22      4.23 o 
  -4   3  13        0.57        0.80      3.35 o 
  -3   3  13        2.99        7.90      5.27 o 
  -2   3  13       55.39       58.68      5.39 o 
  -1   3  13      199.55      207.59     12.95 o 
   0   3  13       21.78       28.28      5.39 o 
   1   3  13        2.90        2.97      1.52 o 
   2   3  13        9.15       10.61      3.43 o 
  -4   4  13        4.43        6.54      4.23 o 
  -3   4  13       52.34       54.29      7.18 o 
  -2   4  13        2.05        2.50      1.70 o 
  -1   4  13       45.95       51.27      6.35 o 
   0   4  13       20.72       20.11      2.47 o 
   1   4  13        2.77        3.35      1.74 o 
  -3   5  13        0.02        1.29      2.26 o 
  -2   5  13        6.43        6.02      2.20 o 
  -1   5  13        1.21        0.84      1.34 o 
   0   5  13        2.71        5.03      3.27 o 
   1  -7  14        0.04        1.28      2.31 o 
  -1  -6  14      122.74      145.70     14.62 o 
   0  -6  14        1.41        3.27      2.87 o 
   1  -6  14        4.93       10.69      3.99 o 
   2  -6  14       10.34       10.25      3.27 o 
   3  -6  14        4.95        7.83      2.61 o 
  -2  -5  14        3.41        8.22      4.47 o 
  -1  -5  14        3.79        1.84      2.79 o 
   0  -5  14        0.77        5.43      2.95 o 
   1  -5  14        8.66        7.10      4.39 o 
   2  -5  14        1.50        4.23      2.87 o 
   3  -5  14        4.18        7.02      3.83 o 
  -3  -4  14        1.61        2.79      3.19 o 
  -2  -4  14        0.04        4.71      4.31 o 
  -1  -4  14        0.39        4.23      4.87 o 
   0  -4  14        3.65        5.67      3.11 o 
   1  -4  14       34.19       32.33      5.03 o 
   2  -4  14        1.88        3.67      2.71 o 
   3  -4  14        5.77        6.01      2.34 o 
   4  -4  14        7.29        4.23      2.63 o 
  -3  -3  14        3.84        6.78      5.11 o 
  -2  -3  14       18.02       13.41      5.67 o 
  -1  -3  14       11.58       14.05      3.91 o 
   0  -3  14        1.20        2.95      3.19 o 
   1  -3  14        0.00        0.60      1.95 o 
   2  -3  14       43.47       53.23      6.63 o 
   3  -3  14        8.05        5.07      1.81 o 
   4  -3  14        0.30        2.23      1.76 o 
  -4  -2  14       14.63       26.17      7.74 o 
  -3  -2  14       14.05       20.19      6.38 o 
  -2  -2  14        1.70        1.60      3.59 o 
  -1  -2  14        0.02        2.63      3.19 o 
   0  -2  14        3.78        3.59      2.07 o 
   1  -2  14      203.47      228.05     12.84 o 
   2  -2  14       24.52       19.12      2.70 o 
   3  -2  14        3.88        2.43      1.04 o 
   4  -2  14        3.53        5.03      4.71 o 
  -4  -1  14       59.59       66.66      8.14 o 
  -3  -1  14       35.07       21.31      5.91 o 
  -2  -1  14       21.57       25.86      5.99 o 
  -1  -1  14       19.76       24.98      5.11 o 
   0  -1  14        0.62        2.40      1.30 o 
   1  -1  14       66.20       66.70     10.74 o 
   2  -1  14       54.95       57.11      4.41 o 
   3  -1  14       33.53       31.05      6.15 o 
   4  -1  14        0.16        1.60      1.68 o 
  -4   0  14       18.04       13.09      4.39 o 
  -3   0  14       62.68       48.94      7.35 o 
  -2   0  14       39.11       26.34      4.95 o 
  -1   0  14       46.43       35.06      7.30 o 
   0   0  14       88.83       93.13     17.89 o 
   1   0  14       42.26       38.66      2.83 o 
   2   0  14       25.56       21.66      2.72 o 
   3   0  14        0.34        2.55      2.71 o 
   4   0  14        2.87        2.79      2.87 o 
  -4   1  14        5.57        5.75      4.87 o 
  -3   1  14        2.01        8.14      4.79 o 
  -2   1  14       34.20       30.01      5.11 o 
  -1   1  14      216.94      239.72      7.95 o 
   0   1  14        2.07        2.72      2.67 o 
   1   1  14       42.55       45.57      3.86 o 
   2   1  14        4.67        3.15      1.72 o 
   3   1  14        9.36       14.36      3.91 o 
  -4   2  14        3.77        3.83      3.43 o 
  -3   2  14        0.10        4.07      3.99 o 
  -2   2  14        3.62        0.64      2.55 o 
  -1   2  14       33.80       33.80      3.68 o 
   0   2  14      155.89      168.14      7.76 o 
   1   2  14       45.40       43.55      3.91 o 
   2   2  14        1.79        2.53      1.25 o 
   3   2  14        0.17        4.07      2.39 o 
  -4   3  14       33.93       29.13      6.94 o 
  -3   3  14       52.79       53.97      7.18 o 
  -2   3  14        1.61        1.89      1.76 o 
  -1   3  14        0.08        2.33      1.99 o 
   0   3  14       26.93       24.58      3.58 o 
   1   3  14        4.78        4.41      1.45 o 
   2   3  14        0.14        1.76      2.47 o 
  -4   4  14       35.27       43.50      8.22 o 
  -3   4  14       10.24       13.96      4.87 o 
  -2   4  14        7.69        4.23      2.31 o 
  -1   4  14       17.66       17.21      2.96 o 
   0   4  14        5.00        5.31      1.97 o 
   1   4  14        1.84        3.40      1.47 o 
  -3   5  14       13.27       13.43      3.18 o 
  -2   5  14       22.43       25.60      3.96 o 
  -1   5  14        1.01        3.75      4.23 o 
   0   5  14        0.02        4.63      3.67 o 
  -1  -6  15       34.04       39.67      7.26 o 
   0  -6  15       32.77       36.32      6.15 o 
   1  -6  15       11.04        9.18      4.23 o 
   2  -6  15        0.09        4.47      4.23 o 
  -2  -5  15        5.25        6.14      4.31 o 
  -1  -5  15        0.45        2.39      4.07 o 
   0  -5  15        0.03        7.66      4.07 o 
   1  -5  15       17.26       20.03      4.31 o 
   2  -5  15        6.93        7.58      4.07 o 
   3  -5  15        0.02        0.64      2.15 o 
  -3  -4  15       10.93       17.64      5.83 o 
  -2  -4  15        8.12        7.02      3.51 o 
  -1  -4  15       52.90       57.64     10.06 o 
   0  -4  15       33.53       37.04      7.10 o 
   1  -4  15        0.21        2.95      4.15 o 
   2  -4  15        1.48        4.63      3.27 o 
   3  -4  15       12.34       14.84      4.39 o 
  -3  -3  15       60.23       71.53      8.54 o 
  -2  -3  15        0.03        3.91      3.51 o 
  -1  -3  15       87.28       87.37      8.94 o 
   0  -3  15       12.85       17.32      4.79 o 
   1  -3  15       40.68       45.18      5.91 o 
   2  -3  15        7.83        8.30      3.99 o 
   3  -3  15        1.95        5.90      3.67 o 
   4  -3  15        0.10        1.76      1.60 o 
  -4  -2  15        4.30       11.97      5.27 o 
  -3  -2  15        1.14        0.32      3.51 o 
  -2  -2  15        3.15        5.59      3.11 o 
  -1  -2  15        0.87        1.84      2.95 o 
   0  -2  15        0.00        3.75      4.31 o 
   1  -2  15       30.33       32.06      5.11 o 
   2  -2  15        5.55        4.27      1.97 o 
   3  -2  15       13.41        9.42      3.43 o 
   4  -2  15        0.66        0.56      2.07 o 
  -3  -1  15       47.93       49.09      9.42 o 
  -2  -1  15       55.58       53.65      7.42 o 
  -1  -1  15        1.22        2.31      3.19 o 
   0  -1  15        0.10        2.14      3.39 o 
   1  -1  15       18.76       20.49      5.71 o 
   2  -1  15        0.56        2.19      1.57 o 
   3  -1  15        1.31        1.84      2.39 o 
  -4   0  15       19.82       18.04      6.54 o 
  -3   0  15       12.87       25.86      6.38 o 
  -2   0  15       28.17       24.18      5.91 o 
  -1   0  15      131.20      138.00      9.91 o 
   0   0  15      205.67      204.34     11.04 o 
   1   0  15       31.95       36.36      3.69 o 
   2   0  15       13.46        9.10      1.97 o 
   3   0  15       23.22       23.86      4.71 o 
  -4   1  15        5.78        8.06      4.87 o 
  -3   1  15       20.79       21.31      6.22 o 
  -2   1  15        0.21        1.12      2.55 o 
  -1   1  15        0.26        4.39      3.83 o 
   0   1  15      496.99      501.30     15.32 o 
   1   1  15        0.05        2.15      3.43 o 
   2   1  15        1.94        1.52      1.92 o 
   3   1  15        3.82        5.35      3.27 o 
  -4   2  15       20.94       12.93      4.63 o 
  -3   2  15        2.64        3.43      3.11 o 
  -2   2  15      176.05      177.78     10.23 o 
  -1   2  15      182.71      201.22     13.11 o 
   0   2  15        0.06        1.44      1.62 o 
   1   2  15       15.00       12.53      3.67 o 
   2   2  15       15.99       16.84      3.99 o 
  -4   3  15       11.86       12.29      5.03 o 
  -3   3  15        7.09        6.22      3.11 o 
  -2   3  15        0.74        3.59      3.51 o 
  -1   3  15       24.43       24.44     10.69 o 
   0   3  15        0.78        1.31      1.40 o 
   1   3  15        2.56        6.03      1.79 o 
   2   3  15       16.12        9.74      3.43 o 
  -3   4  15        3.49        1.92      3.11 o 
  -2   4  15       13.22       11.33      3.83 o 
  -1   4  15       16.88       16.74      4.59 o 
   0   4  15       27.90       35.46      5.79 o 
   0  -6  16        4.16        4.55      3.11 o 
   1  -6  16        4.62        6.46      4.23 o 
  -1  -5  16       18.03       20.11      5.27 o 
   0  -5  16       21.21       21.63      4.47 o 
   1  -5  16        9.52       10.85      4.71 o 
   2  -5  16        0.98        2.15      2.79 o 
   3  -5  16        5.04       11.41      4.47 o 
  -2  -4  16       42.54       44.94      7.10 o 
  -1  -4  16       88.45      100.54      8.62 o 
   0  -4  16       50.31       47.10      5.99 o 
   1  -4  16       19.27       19.87      4.63 o 
   2  -4  16        6.71        4.47      3.43 o 
   3  -4  16        0.13        1.99      2.63 o 
  -3  -3  16        2.80        5.75      2.79 o 
  -2  -3  16       28.08       26.90      5.59 o 
  -1  -3  16       20.77       14.76      4.55 o 
   0  -3  16       10.54       14.36      4.79 o 
   1  -3  16       43.96       49.33      9.34 o 
   2  -3  16        6.61        6.10      2.31 o 
   3  -3  16        9.22        7.10      3.59 o 
  -3  -2  16        6.37        8.46      3.11 o 
  -2  -2  16        0.17        2.47      3.35 o 
  -1  -2  16        5.54        5.59      3.27 o 
   0  -2  16       51.49       52.53      6.55 o 
   1  -2  16       17.16       13.88      2.95 o 
   2  -2  16       20.29       21.94      3.75 o 
   3  -2  16        7.36       10.13      3.99 o 
  -4  -1  16        0.01        2.39      4.87 o 
  -3  -1  16        6.33        2.31      3.03 o 
  -2  -1  16       79.37       84.81     13.42 o 
  -1  -1  16        1.87        1.28      3.11 o 
   0  -1  16      107.13      102.57      8.87 o 
   1  -1  16       14.95       12.54      3.41 o 
   2  -1  16        1.34        2.19      1.89 o 
   3  -1  16        4.20        3.67      3.43 o 
  -4   0  16        1.35        3.19      3.27 o 
  -3   0  16        8.38        5.98      4.71 o 
  -2   0  16        6.91        4.23      4.23 o 
  -1   0  16       27.13       22.11      4.47 o 
   0   0  16       76.05       85.53      8.38 o 
   1   0  16        3.38        2.49      1.72 o 
   2   0  16       18.59       17.88      4.79 o 
   3   0  16        0.20        1.91      2.31 o 
  -4   1  16        6.31       20.19      6.62 o 
  -3   1  16       28.13       26.74      5.67 o 
  -2   1  16       19.41       12.29      4.47 o 
  -1   1  16        1.59        2.47      2.39 o 
   0   1  16       33.98       32.49      6.55 o 
   1   1  16        5.96        4.15      3.59 o 
   2   1  16        8.03       10.45      3.51 o 
  -4   2  16        0.27        1.12      2.95 o 
  -3   2  16       36.38       36.48      5.75 o 
  -2   2  16        0.07        3.11      2.87 o 
  -1   2  16       42.98       35.36      7.74 o 
   0   2  16        9.85       16.12      4.39 o 
   1   2  16        6.09        5.19      3.11 o 
   2   2  16        2.06        5.11      3.27 o 
  -3   3  16       32.38       39.11      7.42 o 
  -2   3  16        1.08        0.88      2.55 o 
  -1   3  16        0.00        3.03      3.11 o 
   0   3  16        6.19        6.94      3.11 o 
   1   3  16       11.56        9.03      2.17 o 
  -2   4  16        3.82        2.79      2.07 o 
  -1   4  16        0.61        2.88      2.03 o 
   0   4  16        0.34        2.05      1.44 o 
  -1  -5  17        3.83        5.43      4.07 o 
   0  -5  17       57.36       59.08      8.78 o 
   1  -5  17        3.22        6.22      3.99 o 
   2  -5  17        4.05        1.99      2.79 o 
  -2  -4  17       12.74        6.46      3.67 o 
  -1  -4  17       22.27       21.07      4.47 o 
   0  -4  17        1.82        4.63      4.15 o 
   1  -4  17        0.46        5.11      4.55 o 
   2  -4  17       40.08       48.77      7.18 o 
  -2  -3  17       15.44        8.38      3.99 o 
  -1  -3  17       41.70       42.71      6.78 o 
   0  -3  17        0.45        1.76      2.71 o 
   1  -3  17       10.16        6.54      3.19 o 
   2  -3  17       67.60       68.03      7.35 o 
   3  -3  17        1.04        0.96      2.39 o 
  -3  -2  17       17.66       20.03      5.67 o 
  -2  -2  17        1.87        5.43      3.99 o 
  -1  -2  17        5.47        8.14      4.39 o 
   0  -2  17       93.06       96.80     14.30 o 
   1  -2  17       31.92       28.73      6.15 o 
   3  -2  17        1.15        2.95      2.79 o 
  -3  -1  17        4.89        4.15      3.83 o 
  -2  -1  17       87.06       82.81      8.31 o 
  -1  -1  17       24.11       14.13      4.55 o 
   0  -1  17       29.42       27.22      5.99 o 
   1  -1  17      118.12      117.76     20.17 o 
   3  -1  17        4.89        1.44      2.47 o 
  -3   0  17       20.13       14.52      5.11 o 
  -2   0  17       22.65       15.16      5.19 o 
   0   0  17        0.31        0.32      2.55 o 
   1   0  17       52.37       51.38      7.34 o 
   2   0  17       33.83       31.93      5.27 o 
  -3   1  17       14.51       16.52      6.62 o 
  -2   1  17       22.69       22.51      5.19 o 
  -1   1  17        1.07        1.68      2.55 o 
   0   1  17       93.09       99.43      7.99 o 
   1   1  17       31.05       30.25      5.43 o 
   2   1  17        3.73        3.03      2.71 o 
  -3   2  17        0.20        1.84      2.95 o 
  -2   2  17       15.33       14.52      4.39 o 
  -1   2  17        0.95        0.40      2.47 o 
   0   2  17       47.06       58.91      6.23 o 
   1   2  17        0.66        3.43      3.43 o 
  -3   3  17       15.12       15.80      5.27 o 
  -2   3  17        0.33        2.39      2.63 o 
  -1   3  17        0.24       -0.16      1.68 o 
   0   3  17        0.40        2.71      2.31 o 
  -1  -4  18        9.21        8.38      3.91 o 
   0  -4  18        8.90        8.06      3.83 o 
   1  -4  18       37.37       46.29      7.18 o 
   2  -4  18        1.10        1.76      2.87 o 
  -2  -3  18        0.06        4.39      4.39 o 
  -1  -3  18       19.99       17.48      4.63 o 
   0  -3  18        0.62        0.80      2.55 o 
   1  -3  18       13.01        8.22      3.03 o 
   2  -3  18        5.92        5.19      3.43 o 
  -2  -2  18        4.66        1.52      2.71 o 
  -1  -2  18        0.73        2.79      3.67 o 
   0  -2  18        0.17        3.43      2.55 o 
   1  -2  18       59.04       56.52      6.87 o 
   2  -2  18        0.83        2.23      3.91 o 
  -3  -1  18       14.63       15.56      5.67 o 
  -2  -1  18        2.14        2.63      4.39 o 
  -1  -1  18        0.40        1.04      2.63 o 
   0  -1  18       10.42        6.86      3.19 o 
   1  -1  18       55.15       55.96      6.87 o 
   2  -1  18        0.04        3.51      3.91 o 
  -3   0  18        0.66        2.23      3.11 o 
  -2   0  18        7.92        5.90      2.95 o 
  -1   0  18       17.49       16.44      3.99 o 
   0   0  18       12.79       16.52      3.99 o 
   1   0  18       22.17       17.32      5.19 o 
   2   0  18       13.98       10.37      4.07 o 
  -3   1  18        7.51        6.14      3.75 o 
  -2   1  18        8.21        7.90      3.51 o 
  -1   1  18       26.48       21.95      4.47 o 
   0   1  18       39.40       41.11      5.83 o 
   1   1  18       42.63       38.23      6.55 o 
  -2   2  18        4.58        4.87      3.83 o 
  -1   2  18        8.72        7.66      3.51 o 
   0   2  18        1.26        2.23      2.39 o 
  -1   3  18        0.04        2.31      3.27 o 
   0  -4  19        6.37        8.54      3.83 o 
  -1  -3  19        0.86        3.35      4.07 o 
   1  -3  19       39.40       51.40      8.06 o 
  -2  -2  19        1.06        0.88      3.27 o 
  -1  -2  19        0.79        5.03      5.27 o 
   0  -2  19        7.19        5.03      3.35 o 
   1  -2  19        1.54        3.19      2.79 o 
  -2  -1  19       23.15       30.57      6.07 o 
  -1  -1  19       39.39       32.41      5.99 o 
   0  -1  19       20.29       21.07      5.75 o 
   1  -1  19        0.66        3.03      2.87 o 
  -2   0  19        3.34        3.03      3.91 o 
  -1   0  19        5.31        5.27      3.83 o 
   0   0  19        9.74        5.67      3.11 o 
   1   0  19       25.57       34.80      7.58 o 
  -2   1  19       18.58       24.18      6.22 o 
  -1   1  19       10.36        7.58      3.75 o 
   0   1  19       10.72       10.29      3.67 o 
  -1   2  19        1.64        3.43      3.59 o 
  -1  -2  20       10.55        6.30      4.07 o 
   0  -2  20        0.00        1.68      3.19 o 
  -1  -1  20        1.29        0.72      2.47 o 
   0  -1  20        1.43        5.51      3.19 o 
  -1   0  20        0.15        3.67      3.67 o 
   0   0  20        2.74        2.79      2.71 o 
                                                 
